# Supplementary material for: Omics based approaches to decipher the leaf ionome and transcriptome changes in Solanum lycopersicum L. upon Tomato Brown Rugose Fruit Virus (ToBRFV) infection
Source: PLoS One. 2024 Nov 8;19(11):e0313335. doi: 10.1371/journal.pone.0313335 (PMC11548745; doi:10.1371/journal.pone.0313335)
Supplement: S1 Table — (XLSX) [file pone.0313335.s004.xlsx]

## Sheet: SuppTable1_LeafIonomicsResults
Leaf Sample No.	Sample Name	Type	Ag	Al	As	B	Ba	Be	Ca	Cd	Co	Cr	Cu	Fe	Hg	K	Li	Mg	Mn	Mo	Na	Ni	P	Pb	S	Sb	Se	Sn	Sr	Ti	Tl	V	Zn
			mg/kg s.s.	mg/kg s.s.	mg/kg s.s.	mg/kg s.s.	mg/kg s.s.	mg/kg s.s.	mg/kg s.s.	mg/kg s.s.	mg/kg s.s.	mg/kg s.s.	mg/kg s.s.	mg/kg s.s.	mg/kg s.s.	mg/kg s.s.	mg/kg s.s.	mg/kg s.s.	mg/kg s.s.	mg/kg s.s.	mg/kg s.s.	mg/kg s.s.	mg/kg s.s.	mg/kg s.s.	mg/kg s.s.	mg/kg s.s.	mg/kg s.s.	mg/kg s.s.	mg/kg s.s.	mg/kg s.s.	mg/kg s.s.	mg/kg s.s.	mg/kg s.s.
1	S1	Susceptible	<0.2	19.4	<1	33.2	4	<0.1	22047	0.12	0.11	0.2	5.6	61.2	<0.1	21933	0.67	6449	47	1.1	3111	0.8	2489	<0.3	5794.5	<0.5	<1	<0.5	75.9	1.8	<0.3	<0.3	20.1
2	S1	Susceptible	<0.2	17.7	<1	32.2	4.1	<0.1	21495	0.12	0.12	0.2	5.9	64.4	<0.1	24201	0.66	6773	45.8	1.1	3349	0.9	2781	<0.3	5896	<0.5	<1	<0.5	75.2	2.2	<0.3	<0.3	21.8
3	S2	Susceptible	<0.2	7.2	<1	45	3.4	<0.1	18801	0.1	0.16	0.14	9.7	56.5	<0.1	28882	0.41	7212	42.4	1	1561	0.7	3663	<0.3	5660	<0.5	<1	<0.5	61.9	0.8	<0.3	<0.3	18.7
4	S2	Susceptible	<0.2	10.6	<1	42.7	5.8	<0.1	25890	0.15	0.16	0.18	7.6	53.3	<0.1	25972	0.56	9518	53.8	0.8	2752	0.6	2795	<0.3	6421	<0.5	<1	<0.5	99.5	1.5	<0.3	<0.3	14.6
5	S3	Susceptible	<0.2	30.4	<1	35.8	9.1	<0.1	38802	0.16	0.31	0.37	3.7	63.3	<0.1	20570	1.58	11065	88.2	0.6	3519	0.6	1739	<0.3	9151	<0.5	<1	<0.5	183.9	3	<0.3	<0.3	15.5
6	S3	Susceptible	<0.2	22.6	<1	40.2	7.6	<0.1	37908	0.15	0.26	0.29	3.7	56.2	<0.1	19916	1.31	9884	82	0.6	3674	0.5	1767	<0.3	7286	<0.5	<1	<0.5	164.4	2.2	<0.3	<0.3	14.6
7	S4	Susceptible	<0.2	10	<1	20.9	2	<0.1	9053	<0.1	0.09	0.18	9.8	72.4	<0.1	25758	0.42	4777	39.5	1.5	2961	1.2	3597	<0.3	4929	<0.5	<1	<0.5	20.2	1.2	<0.3	<0.3	19.8
8	S4	Susceptible	<0.2	12.1	<1	15.6	2.1	<0.1	18967	0.13	0.1	0.22	7.6	78	<0.1	23134	0.74	4694	62.5	1.3	2404	1.1	3065	<0.3	5443	<0.5	<1	<0.5	46.9	1.5	<0.3	<0.3	15.9
9	S5	Susceptible	<0.2	15.6	<1	32.6	7.1	<0.1	35343	0.16	0.36	0.23	6	54.3	<0.1	28110	1.04	11228	99.3	0.8	3602	0.7	2427	<0.3	10192	<0.5	<1	<0.5	163.2	1.6	<0.3	<0.3	13.2
10	S5	Susceptible	<0.2	11.2	<1	33.4	3.4	<0.1	22999	0.13	0.29	0.22	8.8	75.7	<0.1	30031	0.72	7288	68	1	3359	0.8	3342	<0.3	7834	<0.5	<1	<0.5	85.6	1.3	<0.3	<0.3	16.9
11	S6	Susceptible	<0.2	10.9	<1	38.7	3.1	<0.1	23063	0.21	0.26	0.23	15	91.2	<0.1	30090	0.65	9034	70.7	1.7	2455	2.1	4602	<0.3	7313	<0.5	<1	<0.5	79.6	1.4	<0.3	<0.3	28.6
12	S6	Susceptible	<0.2	9.2	<1	35.4	2.9	<0.1	22098	0.2	0.24	0.25	13.8	83.1	<0.1	34061	0.64	9615	65.5	1.5	3022	1.9	4310	<0.3	6516	<0.5	<1	<0.5	77.7	1.1	<0.3	<0.3	26.9
13	R1	Resistant	<0.2	54.8	<1	32.8	3.6	<0.1	23954	0.29	0.11	0.2	10.6	59.5	<0.1	22698	0.64	7634	55.9	1.6	2855	1.1	2618	<0.3	6459	<0.5	<1	<0.5	84.8	0.9	<0.3	<0.3	29
14	R1	Resistant	<0.2	5.9	<1	25.5	2.2	<0.1	19222	0.27	0.09	0.17	12.6	79.6	<0.1	18913	0.5	5713	56.3	1.8	1122	0.9	4017	<0.3	6047	<0.5	<1	<0.5	54.6	1	<0.3	<0.3	27
15	R2	Resistant	<0.2	13.2	<1	43.2	4.2	<0.1	19636	<0.1	0.23	0.19	6	93.5	<0.1	28350	0.65	6078	83.2	1.4	2202	2.5	3664	<0.3	6129	<0.5	<1	<0.5	70	1.6	<0.3	<0.3	19.2
16	R2	Resistant	<0.2	13.6	<1	37.3	4.6	<0.1	19726	<0.1	0.24	0.21	5.9	85.5	<0.1	30687	0.59	6504	82.4	1.2	2411	2	3707	<0.3	5277	<0.5	<1	<0.5	74	1.2	<0.3	<0.3	21.7
17	R3	Resistant	<0.2	68.8	<1	80	8.4	<0.1	41231	0.2	0.3	0.44	4.8	113.6	<0.1	9024	2.22	12381	67.7	0.3	3697	1.5	2596	<0.3	14515	<0.5	<1	<0.5	199.8	7.7	<0.3	<0.3	9.1
18	R3	Resistant	<0.2	57.6	<1	71.2	6.6	<0.1	38437	0.17	0.24	0.33	4.1	94	<0.1	13593	1.81	11561	59.4	0.3	3667	1.1	2416	<0.3	11561	<0.5	<1	<0.5	170.8	5.8	<0.3	<0.3	9.5
19	R4	Resistant	<0.2	14.5	<1	39.8	5.7	<0.1	36935	0.37	0.19	0.24	10.8	101.4	<0.1	20358	1.33	10057	147.9	1.2	3441	1.4	2759	<0.3	8893	<0.5	<1	<0.5	145.4	1.7	<0.3	<0.3	19.3
20	R4	Resistant	<0.2	9.3	<1	30.6	2.4	<0.1	20361	0.2	0.13	0.17	10.7	93.4	<0.1	20711	0.61	6087	78	1.3	2176	1.3	3660	<0.3	4936	<0.5	<1	<0.5	63	0.9	<0.3	<0.3	22
21	R5	Resistant	<0.2	30.6	<1	45.7	5.4	<0.1	31539	0.22	0.33	0.24	10.6	87.2	<0.1	19366	0.86	12090	128.7	1.2	3601	1.6	2384	<0.3	5838	<0.5	<1	<0.5	131.3	1.8	<0.3	<0.3	25.7
22	R5	Resistant	<0.2	25	<1	49.9	2.6	<0.1	22722	0.13	0.28	0.26	16.4	131.8	<0.1	31866	0.82	6801	84.8	2.1	2393	1.3	7112	<0.3	7398	<0.5	<1	<0.5	72	2.9	<0.3	<0.3	29
23	R6	Resistant	<0.2	23.9	<1	40.2	8.5	<0.1	28637	0.08	0.14	0.24	6.8	49.1	<0.1	23650	0.82	10364	36.7	0.8	3321	1	2350	<0.3	6969	<0.5	<1	<0.5	120.8	2.9	<0.3	<0.3	11.3
24	R6	Resistant	<0.2	16	<1	37.9	7.2	<0.1	25490	<0.1	0.13	0.19	5.7	40.2	<0.1	25966	0.76	9677	30.6	0.7	3472	0.8	2063	<0.3	5925	<0.5	<1	<0.5	107	2.3	<0.3	<0.3	9.6
