# Supplementary material for: Omics based approaches to decipher the leaf ionome and transcriptome changes in Solanum lycopersicum L. upon Tomato Brown Rugose Fruit Virus (ToBRFV) infection
Source: PLoS One. 2024 Nov 8;19(11):e0313335. doi: 10.1371/journal.pone.0313335 (PMC11548745; doi:10.1371/journal.pone.0313335)
Supplement: S2 Table — (XLSX) [file pone.0313335.s005.xlsx]

## Sheet: SuppTable2_SNP_Positions
SL 4.0 Chr	SNP Position	Ref Allele	Comple- mentary ref allele	Alt Allele	Comple- mentary alt allele	Annotation	SNP Found In	Type	Change
Chr 12	6448209	G		C		Solyc12g016220.3.1 (Disease resistance)	Diseased	Missense	p.Asp550His
Chr 12	6458542	G		GGAACAAAAA		Solyc12g016220.3.1 (Disease resistance)	Diseased	Insertion
Chr 08	1840178	G		GT		Solyc08g007250.3.1 (Disease resistance)	Diseased	Frameshift
Chr 02	31290675	A	T	C	G	Solyc02g061770.4.1 (Chitinase)	Diseased	Missense	p.Arg238Ser
Chr 01	90415583	A	T	G	C	Solyc01g111890.3.1 (LRR)	Healthy	Missense	p.Ser58Pro
Chr 09	2922847	C		CGATGAGAAG		Solyc09g009440.3.1 (Fe-S assembly)	Diseased	Insertion
Chr 06	38196160	T		TC		Solyc06g065040.4.1 (bHLH TF)	Healthy	Indel
Chr 02	36559288	A	T	C	G	Solyc02g068590.3.1 (K+ transporter)	Healthy	Missense	p.Leu785Val
