# Supplementary material for: Omics based approaches to decipher the leaf ionome and transcriptome changes in Solanum lycopersicum L. upon Tomato Brown Rugose Fruit Virus (ToBRFV) infection
Source: PLoS One. 2024 Nov 8;19(11):e0313335. doi: 10.1371/journal.pone.0313335 (PMC11548745; doi:10.1371/journal.pone.0313335)
Supplement: S4 Table — (XLSX) [file pone.0313335.s007.xlsx]

## Sheet: Ionomics_qPCR
Leaf Sample Number	Leaf Sample Name	Ct1	Ct2	Average Ct	Assigned phenotype
1	S1	26.1461	25.2815	25.7138	Susceptible
2	S1	26.6401	26.9743	26.8072	Susceptible
3	S2	25.8103	25.8352	25.8228	Susceptible
4	S2	27.9011	27.677	27.789	Susceptible
5	S3	22.9988	25.5003	24.2496	Susceptible
6	S3	24.7342	26.2248	25.4795	Susceptible
7	S4	25.9136	26.2316	26.0726	Susceptible
8	S4	24.8795	24.5907	24.7351	Susceptible
9	S5	25.8422	25.6398	25.741	Susceptible
10	S5	24.0114	26.7692	25.3903	Susceptible
11	S6	25.0399	25.8838	25.4619	Susceptible
12	S6	24.1891	25.189	24.689	Susceptible
13	R1	36.4771	36.5068	36.492	Resistant
14	R1	36.3616	35.0387	35.7002	Resistant
15	R2	34.8605	36.1312	35.4958	Resistant
16	R2	36.5959	37.6892	37.1426	Resistant
17	R3	35.4699	36.4035	35.9367	Resistant
18	R3	36.2112	35.9855	36.0984	Resistant
19	R4	36.4074	36.6751	36.5413	Resistant
20	R4	37.3671	38.6165	37.9918	Resistant
21	R5	37.0152	37.4791	37.2471	Resistant
22	R5	36.6799	36.5535	36.6167	Resistant
23	R6	37.1295	37.759	37.4442	Resistant
24	R6	36.5633	36.61	36.5867	Resistant

## Sheet: RNASeq_qPCR
Leaf Sample Name	Ct1	Ct2	Average Ct	Assigned phenotype
C1	36.7394	36.6316	36.6855	Control
C2	37.2587	37.6941	37.4764	Control
C3	35.4578	37.0586	36.2582	Control
C4	37.3547	37.3821	37.3684	Control
C5	36.1495	35.8729	36.0112	Control
C6	36.0155	36.0599	36.0377	Control
I1	26.0897	26.0947	26.0922	Infected
I2	28.8536	29.0319	28.9428	Infected
I3	28.7153	27.2849	28.0001	Infected
I4	28.588	28.7077	28.6479	Infected
I5	28.4078	27.8535	28.1307	Infected
I6	28.6143	27.9483	28.2813	Infected
I7	27.2533	27.6829	27.4681	Infected
I8	26.8767	27.263	27.0699	Infected
R1	36.1571	36.1651	36.1611	Resistant
R2	35.6162	36.4535	36.0349	Resistant
R3	36.6391	37.5663	37.1027	Resistant
S1	27.6967	27.7089	27.7028	Susceptible
S2	26.2283	27.3661	26.7972	Susceptible

## Sheet: rhAmp_Samples_qPCR
Line / Plate Number	Well Position	Ct1	Ct2	Average Ct	Assigned phenotype
L1	A1	36.4923	35.3929	35.9426	Resistant
L1	A2	35.7378	37.2669	36.5023	Resistant
L1	A3	35.7505	35.4325	35.5915	Resistant
L1	A5	35.0378	35.7176	35.3777	Resistant
L1	A6	35.9041	35.5144	35.7092	Resistant
L1	A7	36.0152	36.7743	36.3948	Resistant
L1	A8	36.1911	37.6389	36.915	Resistant
L1	A9	35.1831	37.0177	36.1004	Resistant
L1	A10	37.3113	37.7715	37.5414	Resistant
L1	A12	36.7653	36.2257	36.4955	Resistant
L1	B1	36.1429	36.4595	36.3012	Resistant
L1	B2	35.8317	36.616	36.2238	Resistant
L1	B5	35.4174	35.9933	35.7053	Resistant
L1	B8	36.7254	36.4034	36.5644	Resistant
L1	B9	35.8396	35.6349	35.7373	Resistant
L1	B11	36.0558	36.1031	36.0795	Resistant
L1	B12	35.6454	35.7013	35.6733	Resistant
L1	C1	36.2367	35.2787	35.7577	Resistant
L1	C2	36.0078	35.8965	35.9522	Resistant
L1	C3	37.3207	35.5791	36.4499	Resistant
L1	C5	36.3489	35.7685	36.0587	Resistant
L1	C7	35.0003	35.2819	35.1411	Resistant
L1	C8	35.9188	36.4264	36.1726	Resistant
L1	C12	36.2527	35.1519	35.7023	Resistant
L1	D3	35.9393	36.7091	36.3242	Resistant
L1	D5	35.1786	35.5862	35.3824	Resistant
L1	D7	35.9651	35.8025	35.8838	Resistant
L1	D8	35.3668	35.736	35.5514	Resistant
L1	D9	35.2024	36.945	36.0737	Resistant
L1	D10	35.4935	36.1657	35.8296	Resistant
L1	E3	35.5921	35.2775	35.4348	Resistant
L1	E6	35.8871	36.6089	36.248	Resistant
L1	F9	36.5411	37.1875	36.8643	Resistant
L1	G5	35.6019	35.2562	35.4291	Resistant
L1	G10	35.8868	35.0499	35.4684	Resistant
L1	G12	35.808	35.1297	35.4688	Resistant
L1	H9	35.7547	35.4151	35.5849	Resistant
L1	H10	35.8476	36.0091	35.9284	Resistant
L2	C9	36.2532	35.0019	35.6276	Resistant
L2	C10	35.125	36.3148	35.7199	Resistant
L2	C11	35.0913	35.9378	35.5146	Resistant
L2	C12	35.2554	35.814	35.5347	Resistant
L14	A1	35.5825	35.5629	35.5727	Resistant
L14	A2	36.1044	36.1637	36.1341	Resistant
L14	A3	35.6214	37.6752	36.6483	Resistant
L14	A4	36.2479	35.1979	35.7229	Resistant
L12	A9	36.2644	35.2889	35.7767	Resistant
L12	A10	35.6902	35.7239	35.707	Resistant
L12	B9	36.0329	35.2253	35.6291	Resistant
L12	B10	35.1828	36.1194	35.6511	Resistant
L12	B11	36.8198	35.2609	36.0403	Resistant
L12	B12	35.1452	35.6889	35.4171	Resistant
L15	A11	36.3178	35.7455	36.0316	Resistant
L15	B1	36.6314	35.8581	36.2448	Resistant
L15	B2	35.9188	35.0157	35.4672	Resistant
L15	B3	35.7667	35.9811	35.8739	Resistant
L15	B4	35.1535	35.1309	35.1422	Resistant
L3	A1	36.5439	36.412	36.4779	Resistant
L3	A2	35.8454	35.5356	35.6905	Resistant
L3	A3	35.566	35.987	35.7765	Resistant
L3	A4	35.5655	37.4073	36.4864	Resistant
L3	A5	35.2962	37.348	36.3221	Resistant
L3	A6	35.8651	35.9166	35.8909	Resistant
L3	A7	35.85	36.044	35.947	Resistant
L3	A8	36.0334	36.1899	36.1116	Resistant
L4	A5	35.25	35.9225	35.5862	Resistant
L4	B5	35.5527	36.1402	35.8464	Resistant
L4	A8	35.483	35.9374	35.7102	Resistant
L4	B8	35.5583	36.9974	36.2779	Resistant
L4	A10	35.9044	36.3394	36.1219	Resistant
L4	B10	37.6284	36.4101	37.0193	Resistant
L4	A11	36.7055	37.0383	36.8719	Resistant
L4	B11	35.0946	36.081	35.5878	Resistant
L4	D4	35.2552	35.1379	35.1966	Resistant
L4	C5	36.043	35.5249	35.784	Resistant
L4	C8	36.4073	36.5767	36.492	Resistant
L4	E4	35.715	35.0071	35.361	Resistant
L4	C10	36.8246	36.569	36.6968	Resistant
L4	C11	36.972	36.9962	36.9841	Resistant
L4	F4	35.573	36.0158	35.7944	Resistant
L5	H1	35.594	36.5638	36.0789	Resistant
L5	H3	35.1006	35.2288	35.1647	Resistant
L5	H5	35.7706	35.562	35.6663	Resistant
L5	H13	36.9122	35.6565	36.2844	Resistant
L7	I1	35.4585	35.6843	35.5714	Resistant
L7	I2	35.0029	35.5794	35.2912	Resistant
L7	I3	35.1324	35.9817	35.557	Resistant
L7	I4	35.5023	35.8954	35.6988	Resistant
L7	I5	35.1114	36.0375	35.5744	Resistant
L8	I7	35.1486	35.4729	35.3108	Resistant
L8	I8	35.7099	35.3107	35.5103	Resistant
L8	I9	35.9816	35.2527	35.6171	Resistant
L8	I10	35.5026	35.9822	35.7424	Resistant
L8	I11	35.5465	35.9916	35.7691	Resistant
L9	A4	36.7955	35.5953	36.1954	Resistant
L9	A5	35.0092	35.8328	35.421	Resistant
L9	A6	35.4436	36.873	36.1583	Resistant
L9	A7	35.0452	35.5362	35.2907	Resistant
L9	A8	35.9131	35.5486	35.7309	Resistant
L9	A9	36.3159	35.0951	35.7055	Resistant
L9	A10	36.8672	35.1296	35.9984	Resistant
L9	A11	36.1755	36.88	36.5277	Resistant
L9	A12	35.0713	35.1848	35.128	Resistant
L9	B1	36.5253	36.6612	36.5932	Resistant
L9	B2	36.7769	35.2364	36.0067	Resistant
L9	B3	35.2081	36.4898	35.8489	Resistant
L9	B4	35.576	35.8422	35.7091	Resistant
L9	B5	36.0869	35.5553	35.8211	Resistant
L9	B6	35.4549	35.1283	35.2916	Resistant
L9	C11	37.4735	35.6798	36.5766	Resistant
L9	C12	35.1535	36.229	35.6913	Resistant
L9	D1	36.1934	35.6749	35.9342	Resistant
L9	D2	35.9966	35.3784	35.6875	Resistant
L9	D3	35.0524	35.2658	35.1591	Resistant
L9	D4	35.4161	35.5715	35.4938	Resistant
L9	D5	35.7872	35.684	35.7356	Resistant
L9	D6	36.5617	36.6066	36.5842	Resistant
L9	D7	36.697	35.3234	36.0102	Resistant
L9	D8	35.5079	35.4815	35.4947	Resistant
L9	D9	35.783	36.4302	36.1066	Resistant
L9	D10	35.0981	35.3506	35.2244	Resistant
L9	D11	35.9318	35.9887	35.9602	Resistant
L9	E1	35.7464	35.739	35.7427	Resistant
L9	E3	35.9683	35.0093	35.4888	Resistant
L9	E4	35.5663	35.6176	35.592	Resistant
L9	E6	36.5674	35.9187	36.2431	Resistant
L9	E7	35.992	35.3208	35.6564	Resistant
L9	E10	35.657	35.8083	35.7327	Resistant
L9	E12	35.3313	35.4517	35.3915	Resistant
L9	F1	35.9133	35.176	35.5446	Resistant
L9	F2	35.6672	35.8422	35.7547	Resistant
L9	F12	35.2627	35.2928	35.2778	Resistant
L9	G1	35.1312	35.6329	35.382	Resistant
L9	G2	35.0447	35.655	35.3499	Resistant
L9	G3	35.7803	35.9865	35.8834	Resistant
L9	G4	36.2184	35.915	36.0667	Resistant
L9	G10	36.1021	35.6523	35.8772	Resistant
L9	H2	35.4667	35.1669	35.3168	Resistant
L9	H3	35.0353	35.8856	35.4605	Resistant
L9	H5	35.9061	36.4021	36.1541	Resistant
L10	A1	35.8978	36.2147	36.0562	Resistant
L10	A2	35.8543	35.4867	35.6705	Resistant
L10	A3	36.0446	35.9451	35.9949	Resistant
L10	A4	35.0919	35.1878	35.1399	Resistant
L10	A5	35.3561	35.939	35.6475	Resistant
L10	A6	35.539	35.9275	35.7333	Resistant
L10	A7	35.4638	35.2371	35.3505	Resistant
L10	A8	35.6163	35.1473	35.3818	Resistant
L10	A9	35.162	35.145	35.1535	Resistant
L10	A10	35.3603	35.4536	35.4069	Resistant
L10	A11	35.6159	35.0516	35.3337	Resistant
L10	A12	35.2093	35.1339	35.1716	Resistant
L10	B1	35.8277	35.835	35.8314	Resistant
L10	B2	35.2263	36.1279	35.6771	Resistant
L10	B3	35.1573	36.1575	35.6574	Resistant
L10	B4	35.297	36.403	35.85	Resistant
L10	B5	35.829	36.118	35.9735	Resistant
L10	B6	36.4637	35.2041	35.8339	Resistant
L10	B7	37.5051	35.2214	36.3633	Resistant
L10	B8	35.5819	36.0537	35.8178	Resistant
L10	B9	35.0734	35.4803	35.2769	Resistant
L10	B10	35.7354	35.5609	35.6482	Resistant
L10	B11	35.4076	35.4632	35.4354	Resistant
L10	B12	35.9418	35.8782	35.91	Resistant
L10	C1	35.5632	35.9689	35.766	Resistant
L10	C3	36.1525	35.7874	35.9699	Resistant
L10	C4	35.8897	35.7149	35.8023	Resistant
L10	C5	35.759	35.8495	35.8043	Resistant
L10	C8	35.9484	35.4211	35.6847	Resistant
L10	C9	35.9496	35.2815	35.6156	Resistant
L10	C10	36.5526	35.0647	35.8086	Resistant
L10	C11	35.7287	35.7156	35.7222	Resistant
L10	C12	35.5123	37.6332	36.5728	Resistant
L10	D1	35.43	35.6385	35.5343	Resistant
L10	D2	35.6125	36.2697	35.9411	Resistant
L10	D3	35.3277	35.9557	35.6417	Resistant
L10	D4	35.9662	35.5834	35.7748	Resistant
L10	D5	36.2992	36.247	36.2731	Resistant
L10	D6	36.4303	35.3617	35.896	Resistant
L10	D7	35.6727	35.7627	35.7177	Resistant
L10	D8	35.8085	35.8146	35.8115	Resistant
L10	D9	35.036	35.3546	35.1953	Resistant
L10	D10	35.6107	35.3817	35.4962	Resistant
L10	D11	35.2675	35.2039	35.2357	Resistant
L10	D12	35.5413	35.9552	35.7482	Resistant
L10	E1	37.0877	35.0799	36.0838	Resistant
L10	E3	35.4481	36.4296	35.9389	Resistant
L10	E4	35.9358	35.339	35.6374	Resistant
L10	E5	37.6722	35.3243	36.4983	Resistant
L10	E6	36.1705	35.102	35.6362	Resistant
L10	E7	35.8149	37.3444	36.5797	Resistant
L10	E8	35.4889	35.9898	35.7394	Resistant
L10	E9	35.8125	35.7951	35.8038	Resistant
L10	E10	36.3157	35.0018	35.6587	Resistant
L10	E11	35.6989	35.0663	35.3826	Resistant
L10	E12	35.2972	37.0805	36.1889	Resistant
L10	F1	36.5387	35.2667	35.9027	Resistant
L10	F2	36.7769	35.9355	36.3562	Resistant
L10	F3	35.8403	36.2052	36.0228	Resistant
L11	A1	35.8627	35.5865	35.7246	Resistant
L11	A2	35.1321	35.2305	35.1813	Resistant
L11	B1	37.5417	36.1903	36.866	Resistant
L11	C1	35.7818	35.2905	35.5361	Resistant
L11	C2	36.6337	35.7792	36.2065	Resistant
L11	D1	36.4035	35.7722	36.0878	Resistant
L11	D2	37.0127	35.3006	36.1567	Resistant
L11	E1	35.4916	36.5093	36.0005	Resistant
L11	E2	37.2358	36.5849	36.9104	Resistant
L11	F1	36.9546	37.2083	37.0815	Resistant
L11	F2	35.5249	36.8099	36.1674	Resistant
L11	G1	35.9287	35.1541	35.5414	Resistant
L11	G2	36.4191	35.7987	36.1089	Resistant
L11	H1	35.5328	36.0854	35.8091	Resistant
L11	H2	35.6427	35.2148	35.4287	Resistant
L13	F3	27.8623	29.8603	28.8613	Susceptible
L13	F5	28.1405	28.3598	28.2502	Susceptible
L13	F6	28.0749	27.4728	27.7738	Susceptible
L13	G1	28.3768	29.4922	28.9345	Susceptible
L13	G2	28.7439	28.5552	28.6496	Susceptible
L13	G6	27.018	26.6704	26.8442	Susceptible
L13	G7	26.8279	25.8051	26.3165	Susceptible
L13	G8	27.7003	28.1364	27.9184	Susceptible
L13	G9	27.7765	28.0134	27.8949	Susceptible
L13	G10	27.794	26.805	27.2995	Susceptible
L13	G11	27.7044	28.3782	28.0413	Susceptible
L13	H3	27.365	28.2403	27.8026	Susceptible
L1	A11	29.0412	28.0334	28.5373	Susceptible
L1	C4	29.3894	28.3221	28.8557	Susceptible
L1	C6	27.6722	27.5648	27.6185	Susceptible
L1	C9	26.8668	27.4807	27.1737	Susceptible
L1	C10	28.5183	28.0824	28.3004	Susceptible
L1	C11	26.4519	27.4508	26.9514	Susceptible
L1	D1	27.8033	27.6616	27.7325	Susceptible
L1	D2	27.3798	26.9729	27.1764	Susceptible
L1	D6	27.1185	27.8459	27.4822	Susceptible
L1	D12	29.747	27.4493	28.5981	Susceptible
L1	E2	27.7335	26.4045	27.069	Susceptible
L1	E5	26.9229	26.9317	26.9273	Susceptible
L1	E7	28.0788	27.2852	27.682	Susceptible
L1	E8	28.4743	27.3834	27.9289	Susceptible
L1	E9	27.2089	26.6419	26.9254	Susceptible
L1	E10	27.4062	27.2305	27.3183	Susceptible
L1	E11	27.0453	27.8261	27.4357	Susceptible
L1	F1	26.6885	26.2467	26.4676	Susceptible
L1	F2	26.7159	27.0889	26.9024	Susceptible
L1	F3	27.0247	26.1997	26.6122	Susceptible
L1	F4	26.9061	27.308	27.1071	Susceptible
L1	F5	27.6135	27.0117	27.3126	Susceptible
L1	F6	27.7615	28.0243	27.8929	Susceptible
L1	F7	27.3484	26.3986	26.8735	Susceptible
L1	F8	26.8356	26.6569	26.7462	Susceptible
L1	F10	27.7959	27.0197	27.4078	Susceptible
L1	F11	28.753	27.119	27.936	Susceptible
L1	F12	26.898	28.9726	27.9353	Susceptible
L1	G3	27.1842	27.0553	27.1198	Susceptible
L1	G4	29.4128	28.0444	28.7286	Susceptible
L1	G6	26.8612	27.4055	27.1334	Susceptible
L1	G7	26.8557	28.0037	27.4297	Susceptible
L1	G8	27.7463	26.946	27.3462	Susceptible
L1	G9	26.7542	27.7527	27.2534	Susceptible
L1	G11	28.089	28.091	28.09	Susceptible
L1	H1	28.2665	27.0656	27.666	Susceptible
L1	H2	27.4039	27.1842	27.2941	Susceptible
L1	H3	26.9411	27.3805	27.1608	Susceptible
L1	H4	27.1661	26.5871	26.8766	Susceptible
L1	H5	28.012	26.7669	27.3894	Susceptible
L1	H7	27.0559	27.3099	27.1829	Susceptible
L2	A1	26.7986	28.189	27.4938	Susceptible
L2	A2	28.2212	29.0461	28.6336	Susceptible
L2	A3	28.0696	25.8141	26.9419	Susceptible
L2	A4	27.423	27.0359	27.2294	Susceptible
L2	A5	27.3696	27.0754	27.2225	Susceptible
L2	A6	29.1074	27.4181	28.2627	Susceptible
L2	A7	27.0409	26.8361	26.9385	Susceptible
L2	A8	27.6559	28.229	27.9424	Susceptible
L2	A9	28.402	27.7095	28.0557	Susceptible
L2	A10	27.1438	29.4029	28.2733	Susceptible
L2	A11	26.8881	26.1529	26.5205	Susceptible
L2	A12	27.0335	29.3604	28.197	Susceptible
L2	B1	29.7715	26.8865	28.329	Susceptible
L2	B2	27.2772	26.9852	27.1312	Susceptible
L2	B3	28.2627	27.5854	27.924	Susceptible
L2	B4	28.0851	27.1263	27.6057	Susceptible
L2	B5	26.5543	26.9434	26.7489	Susceptible
L2	B6	26.2476	28.4752	27.3614	Susceptible
L2	B7	25.7822	27.0192	26.4007	Susceptible
L2	B8	26.6883	26.6109	26.6496	Susceptible
L2	B9	27.6783	27.205	27.4417	Susceptible
L2	B10	27.5394	28.4618	28.0006	Susceptible
L2	B11	28.8059	28.9748	28.8904	Susceptible
L2	B12	26.4145	28.4696	27.442	Susceptible
L2	C1	26.6286	27.9247	27.2767	Susceptible
L2	C2	26.9562	28.7819	27.869	Susceptible
L2	C3	27.6579	27.4063	27.5321	Susceptible
L2	C4	27.1302	27.3729	27.2516	Susceptible
L2	C5	27.3249	27.006	27.1655	Susceptible
L2	C6	27.2834	27.1917	27.2375	Susceptible
L2	C7	26.9709	26.6205	26.7957	Susceptible
L2	C8	27.831	26.6878	27.2594	Susceptible
L14	B5	28.4756	27.3461	27.9109	Susceptible
L14	B6	27.8832	26.87	27.3766	Susceptible
L14	B7	27.5626	28.3493	27.9559	Susceptible
L14	B8	27.1833	26.9473	27.0653	Susceptible
L4	A1	26.6432	27.5078	27.0755	Susceptible
L4	B1	27.2892	27.6239	27.4565	Susceptible
L4	A2	26.8543	28.7256	27.79	Susceptible
L4	B2	29.9927	27.8939	28.9433	Susceptible
L4	A3	28.6635	27.7777	28.2206	Susceptible
L4	B3	26.8805	26.5778	26.7292	Susceptible
L4	A4	26.0612	27.0421	26.5517	Susceptible
L4	B4	27.3392	26.1632	26.7512	Susceptible
L4	A6	28.0039	28.3005	28.1522	Susceptible
L4	B6	26.4565	28.0743	27.2654	Susceptible
L4	A7	27.0108	27.2947	27.1528	Susceptible
L4	B7	26.5533	27.3618	26.9576	Susceptible
L4	A9	26.7948	27.088	26.9414	Susceptible
L4	B9	27.8114	26.6552	27.2333	Susceptible
L4	A12	27.8235	27.2358	27.5297	Susceptible
L4	B12	28.6345	26.6732	27.6538	Susceptible
L4	C1	27.2345	28.469	27.8518	Susceptible
L4	D1	26.7254	27.8091	27.2673	Susceptible
L4	C2	26.511	28.1208	27.3159	Susceptible
L4	C3	27.036	27.4933	27.2646	Susceptible
L4	C4	27.1659	28.0002	27.5831	Susceptible
L4	E1	27.6129	27.0618	27.3374	Susceptible
L4	C6	27.5819	27.5732	27.5776	Susceptible
L4	C7	26.6971	27.3764	27.0367	Susceptible
L4	C9	26.9927	26.4689	26.7308	Susceptible
L4	F1	27.1775	27.2259	27.2017	Susceptible
L4	F2	27.8914	27.694	27.7927	Susceptible
L4	C12	26.293	26.2267	26.2599	Susceptible
L6	H7	26.3023	27.2156	26.759	Susceptible
L6	H9	26.8844	26.4458	26.6651	Susceptible
L6	H11	26.7656	28.2548	27.5102	Susceptible
L6	H14	27.4706	25.7642	26.6174	Susceptible
L9	A1	26.865	26.3379	26.6015	Susceptible
L9	A2	26.6492	26.8578	26.7535	Susceptible
L9	A3	26.4023	27.619	27.0106	Susceptible
L9	B7	27.619	27.6002	27.6096	Susceptible
L9	B8	27.3376	26.484	26.9108	Susceptible
L9	B9	26.2286	26.9721	26.6004	Susceptible
L9	B10	26.9811	27.218	27.0996	Susceptible
L9	B11	29.1646	28.3858	28.7752	Susceptible
L9	B12	26.8945	26.9663	26.9304	Susceptible
L9	C1	26.396	27.251	26.8235	Susceptible
L9	C2	25.925	27.512	26.7185	Susceptible
L9	C3	26.9214	27.0909	27.0062	Susceptible
L9	C4	27.0818	26.2839	26.6828	Susceptible
L9	C5	26.8172	27.6286	27.2229	Susceptible
L9	C6	27.5852	27.2154	27.4003	Susceptible
L9	C7	28.9416	28.1054	28.5235	Susceptible
L9	C8	28.9823	28.6475	28.8149	Susceptible
L9	C9	27.6265	24.9468	26.2866	Susceptible
L9	C10	26.9125	26.4005	26.6565	Susceptible
L9	D12	26.9157	27.5218	27.2188	Susceptible
L9	E2	26.9315	26.8345	26.883	Susceptible
L9	E5	28.0187	26.996	27.5073	Susceptible
L9	E8	27.9081	28.0611	27.9846	Susceptible
L9	E9	27.7574	27.7487	27.753	Susceptible
L9	E11	26.422	27.5974	27.0097	Susceptible
L9	F3	26.3295	27.4637	26.8966	Susceptible
L9	F4	26.6694	26.1611	26.4152	Susceptible
L9	F5	26.2923	26.856	26.5742	Susceptible
L9	F6	26.3237	29.1704	27.747	Susceptible
L9	F7	29.4489	28.6393	29.0441	Susceptible
L9	F8	28.5408	27.7648	28.1528	Susceptible
L9	F9	28.3445	28.6082	28.4764	Susceptible
L9	F10	26.7508	28.0536	27.4022	Susceptible
L9	F11	28.0858	27.4675	27.7766	Susceptible
L9	G5	27.4908	26.9981	27.2444	Susceptible
L9	G6	26.2446	28.7599	27.5022	Susceptible
L9	G7	28.0957	27.0993	27.5975	Susceptible
L9	G8	26.0836	26.4929	26.2882	Susceptible
L9	G9	25.9889	28.0143	27.0016	Susceptible
L9	G11	27.1805	27.2413	27.2109	Susceptible
L9	G12	27.2186	26.9888	27.1037	Susceptible
L9	H1	26.3216	26.7	26.5108	Susceptible
L9	H4	25.9916	27.3074	26.6495	Susceptible
L10	C2	28.1046	27.2565	27.6806	Susceptible
L10	C6	26.3519	26.4349	26.3934	Susceptible
L10	C7	25.6001	28.3889	26.9945	Susceptible
L10	E2	28.0082	28.2052	28.1067	Susceptible
