# Supplementary material for: Omics based approaches to decipher the leaf ionome and transcriptome changes in Solanum lycopersicum L. upon Tomato Brown Rugose Fruit Virus (ToBRFV) infection
Source: PLoS One. 2024 Nov 8;19(11):e0313335. doi: 10.1371/journal.pone.0313335 (PMC11548745; doi:10.1371/journal.pone.0313335)
Supplement: S5 Table — (XLSX) [file pone.0313335.s008.xlsx]

## Sheet: All_TPM
SL4.0 Gene ID	C1	C2	C3	C4	C5	C6	I1	I2	I3	I4	I5	I6	I7	I8
Solyc00g005280.1.1	0	0	0	0	0	0	0	0	0	0	0	0	0	0
Solyc00g006650.1.1	0.008	0	0	1.0077	0	0	0	0	1.6756	0.6875	0	0	1.5684	0.0074
Solyc00g007330.1.1	0	0	0	0	0	0	0	0	0	0	0	0	0	0
Solyc00g007340.1.1	0	0	0	0	0	0	0	0	0	0	0	0	0	0
Solyc00g007350.1.1	0	0	0	0	0	0	0	0	0	0	0	0	0	0
Solyc00g007450.1.1	0.3237	0	0	0	0	0	0	0	0	0	0	0	0	0
Solyc00g007920.1.1	0	0	0	0	0	0	0	0	0	0	0	0	0	0
Solyc00g007930.1.1	0	0	0	0	0	0	0	0	0	0	0	0	0	0
Solyc00g007940.1.1	0	0	0	0	0	0	0	0	0	0	0	0	0	0
Solyc00g011560.1.1	0	0	0	0	0	0	0	0	0	0	0	0	0	0
Solyc00g011660.1.1	0	0	0	0	0	0	0	0	0	0	0	0	0	0
Solyc00g011670.1.1	0	0	0	0	0	0	0	0	0	0	0	0	0	0
Solyc00g012540.1.1	0	0	0	0.0489	0	4.3467	0.103	0	0	0	0	0	0	0.1009
Solyc00g013100.1.1	0	0	0	0	0	0	0	0	0	0	0	0	0	0
Solyc00g013110.1.1	0	0	0	0	0	3.408	0	0	0	0	0	0	0	0
Solyc00g013170.1.1	17.4969	0	2.3181	0	12.7689	15.181	0	0	0	0.967	0	1.4107	0.9288	2.5074
Solyc00g013180.1.1	5.4337	1.1001	2.0157	0.9432	3.1393	2.0205	0.1325	0	0	0.6006	0.169	0.219	0.4327	0
Solyc00g014290.1.1	0	0	0	0	0	0	0	0	0	0	0	0	0	0
Solyc00g014790.2.1	0	0.7246	0.6164	3.3651	0	0.6488	0	0	0.2667	0	0	0	0	0
Solyc00g014800.1.1	0	0	0	9.9974	0	0	0	0	0	0	0	0	0	0
Solyc00g014810.1.1	0	0	0	29.9312	0	0	0	0	0	0	0	0	0	0
Solyc00g014850.1.1	0.603	0	0	15.7837	0	1.7489	0	0	0	0	0	0	0	0
Solyc00g014860.1.1	0	0	0	15.8858	0	0	0	0	0	0	0	0	0	0
Solyc00g015600.1.1	3.6296	8.8185	2.5005	10.9204	11.4783	7.6031	2.8764	0.6072	0	1.3039	8.8075	0.6341	0.6262	1.127
Solyc00g016590.1.1	0.2218	0	0	0	0	0	0	0	0	0	0	0	0	0
Solyc00g019730.1.1	6.4815	0	9.3771	2.1451	0.5124	8.9817	2.0546	1.3011	1.159	1.1642	1.5728	0.4529	0	0
Solyc00g019750.1.1	7.5012	0	0	0	0	0	0	0	0	0	1.7064	0	1.9412	0
Solyc00g019950.1.1	4.7649	0	4.0447	5.2224	0.6054	3.2905	0	1.3664	0	0	0	1.0702	0.3523	0.6341
Solyc00g019970.2.1	7.2855	4.5976	2.9333	0	4.8248	1.8295	0.4499	0	0	1.2236	0.6888	0	0.1959	1.322
Solyc00g019980.2.1	4.2725	3.7072	2.1287	3.1677	3.981	3.2455	0.5804	0	0	0.3289	0.3703	0.08	0.3159	0
Solyc00g019990.1.1	0.8722	14.8342	0.4507	0	0	6.7462	0	1.7509	0	0	0	0.9142	0	0
Solyc00g020000.1.1	14.0919	10.5346	7.2812	5.3813	0.6428	14.672	0	0	0	1.1682	0	0.5681	2.2441	2.0195
Solyc00g020010.1.1	16.1095	0	0	0	5.8782	6.7889	0	0	0	0	0	0	0	0
Solyc00g020020.2.1	2.5108	3.3656	0.8947	4.0636	4.107	7.8682	0.3293	0	0	0.3732	0	0.1815	0.5377	0
Solyc00g020030.1.1	0	0	2.4224	0	5.0038	7.7054	0	0	0	0	0	0	1.9412	0
Solyc00g020040.1.1	0.9074	0	0	0.273	0	0.5849	0	0	0	0	0.734	0.317	0.9393	0
Solyc00g021630.1.1	2.4411	0	3.7097	2.5921	1.192	7.6353	0.9559	0.2882	3.8516	3.714	2.2648	0.903	1.0405	0
Solyc00g021640.2.1	4.9305	0	1.8165	0.774	1.8304	4.1036	0.2446	0.0861	0	0.5545	0.3121	0.0899	0.3107	0.2396
Solyc00g021650.1.1	6.9305	0	0	0	0	1.5766	0	0	0	0	0	0	0	0
Solyc00g021660.1.1	0	0	0	3.7216	0	0	0	0	0	0	0	0	0	0
Solyc00g022070.1.1	0	0	0	0	0.4692	0	0	0	0	0	0	0	0	0
Solyc00g022080.1.1	0	0	0	9.5811	0.5245	0	0	0	0	0	0	0	0	0
Solyc00g022090.1.1	0	0	0	0	4.095	0.5136	0	0	0	0	0	0	0	0
Solyc00g022100.1.1	18.205	0	5.2595	0	5.8035	8.8949	4.0954	0.5894	0	0.8438	1.425	1.4362	1.2158	0.3647
Solyc00g023570.1.1	0	0	0	14.9201	0	0	0	0	0	0	0	0	0	0
Solyc00g023580.1.1	0	0	0	19.1001	0	0	0	0	0	0	0	0	0	0
Solyc00g023590.2.1	0	0	0.2154	1.8187	0	0	0	0	0	0	0	0	0	0
Solyc00g023600.1.1	0	0	0	18.8797	0	0	0	0	0	0	0.8751	0	0	0
Solyc00g023700.2.1	0	0	0	5.0449	0	0	0	0	0	0	0	0	0	0
Solyc00g023710.1.1	0	0	0	7.0025	0	0	0	0	0	0	0	0	0	0
Solyc00g025290.1.1	16.6265	0	8.7906	5.235	9.4001	18.1304	2.2062	4.463	0	4.3754	1.4074	0.8106	6.8041	0.1801
Solyc00g025300.1.1	5.8239	0	0	0	1.3813	0	0	0	0	0	0	0	0	0
Solyc00g025400.2.1	0	3.4493	0	0	0.0765	0	0	0	0	0	0	0	0	0.3607
Solyc00g028960.1.1	0.9045	0	0	0	0	0	0	0	0	0	0	0	0	0
Solyc00g032030.1.1	37.9006	3.1936	6.339	0	0	5.0833	0	0	0	1.4166	0	0	0	0
Solyc00g036520.1.1	0	0	0	0	0	0	0	0	0	0	0	0	0	0
Solyc00g036530.1.1	0	0	0	0	0	0	0	0	0	0	0	0	0	0
Solyc00g047180.1.1	0	0	0	0	0	0	0	0	0	0	0	0	0	0
Solyc00g047190.1.1	0	0	0	0	0	0	0	0	0	0	0	0	0	0
Solyc00g047200.1.1	6.4388	0	4.1586	0	0	7.7813	0.3827	0	0	6.0717	2.4413	0	6.2484	0
Solyc00g049210.1.1	0.8481	2.4468	1.0955	2.7749	0	0.6149	0	0	0	0	0.2572	0	0	0
Solyc00g049220.1.1	0.9103	0	0	23.8288	0	0	0	0	0	0	0	0	0	0
Solyc00g052430.2.1	5.819	0.6426	4.92	2.9047	0.7319	1.4065	0.5869	0.6194	0	0.4276	0.3209	0.2772	0.3651	0
Solyc00g052530.2.1	0	0	0	0	0	1.0567	0	0	0	0	0	0	0	0
Solyc00g052540.1.1	0	0	0	0	0	0	0	0	0	0	0	0	0	0
Solyc00g069880.2.1	0	0	0.141	0	0	0	0	0.0548	0	0	0.0662	0	0	0
Solyc00g072800.2.1	0	0	0	0	0.1779	0	0	0	0	0	0	0	0	0
Solyc00g076250.1.1	20.2262	1.7043	3.3829	0	0	2.7128	0	0	0	0.756	0	0	0	0
Solyc00g094520.1.1	10.1368	13.5455	2.0951	26.5336	9.0159	0	2.4099	0	0	1.6387	0	0	1.0493	0
Solyc00g094530.1.1	6.2671	0	7.9709	18.4931	1.4293	3.4956	0.4584	0	0	3.1172	0.2925	0	1.2475	0
Solyc00g094540.1.1	17.9551	0	5.3013	16.4636	2.0279	1.1022	0	0.5721	0	0.6143	1.7289	0	3.2451	0
Solyc00g094550.1.1	0	0	0	21.0675	0	0	0	0	0	0	0	0	0	0
Solyc00g112190.2.1	0	0	0	0	0	0	0	0	0	0	0	0	0	0
Solyc00g118680.2.1	6.3611	1.7696	1.2043	4.8212	2.4761	6.901	0.1847	0.4874	0	0.1047	0.2357	0.0509	0.2011	0.1809
Solyc00g118690.1.1	36.0637	25.8477	8.9443	29.2961	19.6731	53.694	4.4584	0.362	5.1592	3.8866	2.6253	1.512	1.1199	0.3359
Solyc00g125980.1.1	36.49	0	13.365	23.764	21.9105	45.9959	3.0748	0.9272	0	2.9867	5.6041	0.9683	0.9562	2.5815
Solyc00g125990.1.1	9.6095	2.8299	7.6735	5.7824	7.2519	7.6013	0.5538	0	1.432	0.6276	0	0.3052	0.4521	0.9494
Solyc00g126000.1.1	96.2331	25.4788	51.6355	40.0894	54.1348	66.7963	6.4529	0	7.7218	7.9777	2.9938	1.2932	8.3011	4.0223
Solyc00g126010.1.1	26.0159	40.8215	20.7235	25.4389	16.0688	35.6321	7.7313	0	0	6.4252	3.288	3.4086	2.8052	2.0195
Solyc00g142160.1.1	4.7178	0	2.1329	0	0.3497	0	0	0	0	0.6355	0	0	0	0
Solyc00g142170.2.1	1.0655	0	0.4817	0	0.079	1.1589	0	0	0	0.2871	0	0	0	0
Solyc00g153980.1.1	0	0	0	0	1.9975	0	0	0	0	0	0	0	0	0
Solyc00g164580.1.1	0	0	0	0	0.3851	1.5697	0	0	0	0.175	0	0	0	0
Solyc00g180440.1.1	50.0581	0.4538	23.9345	14.8361	16.8344	16.2524	15.631	1.1248	6.0122	2.8181	8.1583	1.1747	2.7068	5.5676
Solyc00g181240.1.1	1.5715	0	0	0	0	0	0	0	0	0	0	0	0	0
Solyc00g181250.2.1	0.3333	0	0	0	0	0	0	0	0	0	0.5392	0	0	0
Solyc00g198360.1.1	0	0	0	0	0	0	0	0	0	0	0	0	0	0
Solyc00g210860.1.1	0	0	0	1.9531	0.4277	0	0.343	0	0	0	0	0	0	0
Solyc00g230060.1.1	0.7765	0	0	0.1752	0	0.0938	0	0	0	0	0	0	0	0
Solyc00g230070.1.1	0	0	3.6843	0	0	0	0	0	0	0	0.8651	0	0	0
Solyc00g230080.1.1	0	0	0	0	1.2494	0	0	0	0	0	0	0	0	0
Solyc00g244280.1.1	3.6064	0	6.9212	0	1.2219	3.9847	0	0	2.7638	0	0	1.62	0	0.4799
Solyc00g244290.1.1	28.4543	18.0949	12.6301	20.5119	27.4026	26.5864	2.7241	3.4501	6.6591	2.6755	3.4755	3.2026	4.9419	3.2019
Solyc00g244300.1.1	64.213	38.5593	36.5717	39.8468	63.1696	49.3825	1.3878	0.7324	4.8932	3.1455	2.2133	9.1779	1.5106	1.0196
Solyc00g254910.1.1	0	0	0.2469	0	0	0.1155	0.3408	0	0	0.3862	0	0.2504	0	0
Solyc00g266110.1.1	0	0	0	0	0	0	0	0	0	0	0	0	0	0
Solyc00g277510.1.1	5692.51	594.016	2280.94	1884.36	672.735	1868.79	1559.99	201.868	2406.53	3800.51	454.484	181.819	4356.02	3067.87
Solyc00g281110.1.1	0	0	0	0	0.3022	0	0	0	0	0	0.6183	0	0	0
Solyc00g284510.1.1	7.868	17.5349	26.6541	26.3778	2.8062	8.5791	32.6855	5.047	43.9018	27.7968	9.3307	0.8061	14.268	10.9659
Solyc00g308530.1.1	8.9912	20.0381	30.4591	30.1433	3.2068	9.8038	37.3515	5.7674	50.1689	31.7649	10.6627	0.9212	16.3048	12.5313
Solyc00g309530.1.1	0	0	0	0	1.1664	0.6339	0	0	0	0	0	0	0	0
Solyc00g316530.1.1	54.4317	61.7791	24.6346	6.0965	19.7891	49.1673	4.534	0	11.3677	5.5663	11.5692	1.2493	0	4.8112
Solyc00g320430.1.1	7.3336	15.2722	0	4.7281	5.5909	0	0	0	0	0	0.6355	0	0	0.9759
Solyc00g322630.1.1	0	0	0	0	0	0	0	0	0	0	0	0	0	0
Solyc00g500001.1.1	0	0	0	0	0	0	0	0	0	0	0	0	0	0
Solyc00g500002.1.1	0	0	0	0	0	0	0	0	0	0	0	0	0	0
Solyc00g500003.1.1	0	0	0	0	0	0	0.0013	0	0	0	0	0	0.0028	0.0012
Solyc00g500004.1.1	0	0	0	0	0	0	0	0	0	0	0	0	0	0
Solyc00g500005.1.1	0	0	0	0	0	0	0	0	0	0	0	0	0	0
Solyc00g500006.1.1	0	0	0	0	0	0	0	0	0	0	0	0	0	0
Solyc00g500007.1.1	0	0	0	0	0	0	0	0	0	0	0	0	0	0
Solyc00g500008.1.1	0	0	0	0	0	0	0	0	0	0	0	0	0	0
Solyc00g500009.1.1	0	0	0	0	0	0	0	0	0	0	0	0	0	0
Solyc00g500010.1.1	0	0	0	0	0	0	0	0	0	0	0	0	0	0
Solyc00g500011.1.1	0	0	0	0	0	0	0	0	0	0	0	0	0	0
Solyc00g500012.1.1	0	0	0	0	0	0	0	0	0	0	0	0	0	0
Solyc00g500013.1.1	0	0	0	0	0	0	0	0	0	0	0	0	0	0
Solyc00g500014.1.1	0	0	0	0	0	0	0	0	0	0	0	0	0	0
Solyc00g500015.1.1	0	0	0	0	0	0	0	0	0	0	0	0	0	0
Solyc00g500016.1.1	0	0	0	0	0	0	0	0	0	0	0	0	0	0
Solyc00g500017.1.1	0	0	0	0	0	0	0	0	0	0	0	0	0	0
Solyc00g500018.1.1	0	0	0	0	0	0	0	0	0	0	0	0	0	0
Solyc00g500019.1.1	6.4462	4.4701	4.7185	3.9516	2.1341	3.5575	1.4814	1.5636	3.0979	2.7788	0.7821	0.2815	1.557	3.8279
Solyc00g500020.1.1	22.2512	15.8286	19.6796	28.5428	10.341	16.8126	9.2456	3.8228	11.0229	15.7706	6.2628	1.6809	8.2482	8.5428
Solyc00g500021.1.1	595.905	187.344	280.234	313.811	316.323	518.387	108.644	16.3456	99.28	145.194	110.171	28.7082	116.726	117.911
Solyc00g500022.1.1	69.7736	65.0485	61.9225	137.045	37.5234	49.5281	17.1943	9.0738	17.2025	18.1116	9.8435	5.7097	22.5552	30.2294
Solyc00g500023.1.1	43.457	24.6421	30.0315	30.7473	28.1641	56.6018	6.8084	4.5587	14.5922	14.3113	5.464	2.5417	7.7297	11.7961
Solyc00g500024.1.1	85.409	20.9	84.1968	45.9215	16.9781	51.8607	37.8058	14.9862	57.1363	57.2796	21.0977	11.5283	56.3528	57.2928
Solyc00g500025.1.1	58.7581	65.8186	57.9715	86.5313	22.7379	36.5957	17.0572	7.6977	36.8858	28.1955	12.0067	5.2511	29.7068	24.428
Solyc00g500026.1.1	88.4455	125.215	89.0621	164.344	33.9108	53.877	18.3395	12.1477	47.5668	31.1035	10.8115	8.3643	36.7586	30.4766
Solyc00g500027.1.1	76.6443	30.873	51.0053	40.3245	21.7316	34.0107	21.6242	5.2359	47.8382	47.4259	19.9613	6.4492	34.4761	29.7783
Solyc00g500028.1.1	47.4196	17.8249	21.4503	23.258	9.5493	27.1611	13.4433	4.6696	25.7589	20.8272	11.0724	4.3138	34.4523	19.8352
Solyc00g500029.1.1	31.0586	45.371	37.174	72.2132	19.1154	49.4121	8.2251	3.1568	16.5212	14.4055	5.7239	0.206	10.1739	20.8741
Solyc00g500030.1.1	9.4667	0.2738	13.5096	15.6653	11.2265	4.7941	7.0734	1.5836	1.0076	4.3724	4.102	1.1813	9.7992	3.3593
Solyc00g500031.1.1	33.1172	30.6575	24.7395	44.1173	21.6477	37.2253	9.0117	3.7044	1.7838	4.4075	6.6564	1.6729	4.6464	7.6191
Solyc00g500032.1.1	39.2446	6.3992	25.8571	25.1998	13.7433	16.8063	7.5141	1.8505	1.1775	6.5285	5.4325	4.4171	10.0876	3.6801
Solyc00g500033.1.1	52.752	28.1756	31.7141	35.551	32.495	44.4032	49.7283	37.616	25.3849	67.4432	60.2705	25.4224	53.7632	17.521
Solyc00g500034.1.1	38.3356	5.2429	15.6538	25.8941	17.4622	27.4084	12.3129	2.1234	11.3497	8.6641	12.0129	4.7011	9.6358	4.6509
Solyc00g500035.1.1	106.034	72.3883	77.6528	90.3677	83.6567	92.3466	241.045	197.238	111.26	342.108	300.888	125.376	268.047	74.8933
Solyc00g500036.1.1	23.3829	10.794	26.58	25.1156	22.1837	22.3805	175.445	168.274	93.6627	291.56	250.506	108.819	214.208	27.4439
Solyc00g500037.1.1	5.9666	2.8993	2.9908	3.6027	2.7002	4.774	0.9	0.3992	0.3802	0.7539	0.8321	0.3163	0.5395	0.4983
Solyc00g500038.1.1	3.5135	1.4227	3.5551	8.5228	3.559	1.3446	0.6265	0.1469	2.8142	2.9976	1.2433	1.1508	1.7427	1.7046
Solyc00g500039.1.1	4155.37	1970.61	3037.2	2511.96	1464.13	2855.03	2120.22	1025.6	3766.91	3269.82	882.508	460.004	2694.18	2792.96
Solyc00g500040.1.1	257.386	57.8862	96.6315	101.822	68.5606	42.9318	67.079	14.0567	257.541	286.862	5.6985	4.2964	156.373	95.2165
Solyc00g500041.1.1	187.7	69.8591	90.3609	84.5571	54.5479	63.3832	74.0928	33.9375	150.785	204.373	63.4292	26.9122	147.815	68.1373
Solyc00g500042.1.1	104.85	32.7441	40.8429	45.1596	30.9955	29.6318	27.0729	4.7724	94.316	104.249	6.7244	2.5395	57.5583	34.0225
Solyc00g500043.1.1	143.481	32.5771	56.2057	57.3596	38.633	27.1591	37.4002	7.7241	143.864	161.701	4.6972	3.4641	85.9653	52.4225
Solyc00g500044.1.1	3333.9	1315.93	2176.2	1813.82	1021.78	1995.88	1489.76	658.247	2659.3	2442.03	576.92	296.989	2185.75	2154.09
Solyc00g500045.1.1	713.892	58.2419	261.642	218.223	76.561	179.464	156.27	7.4936	285.018	414.457	10.0353	3.9128	518.71	384.616
Solyc00g500046.1.1	137.123	12.8468	50.3758	42.428	15.762	37.2899	29.7531	1.5694	53.385	78.0199	2.1634	0.877	97.3005	72.0861
Solyc00g500047.1.1	643.332	65.0559	247.638	210.788	89.1059	178.141	230.7	96.7007	298.773	511.695	139.646	59.6937	554.149	349.073
Solyc00g500048.1.1	622.446	95.5045	244.11	223.234	75.1972	165.356	136.347	7.8169	250.687	349.678	9.5981	3.7924	439.337	326.459
Solyc00g500049.1.1	1440.59	179.44	550.111	493.372	171.617	385.789	423.446	92.9651	653.337	991.279	145.797	81.6758	1159.39	839.382
Solyc00g500050.1.1	624.529	67.8345	244.117	206.554	71.7698	163.626	160.362	28.8574	274.739	387.946	34.5099	13.2933	474.972	357.796
Solyc00g500051.1.1	598.941	60.9886	226.072	184.132	80.8207	188.387	134.157	12.7116	228.303	338.467	18.0533	8.8696	414.75	311.065
Solyc00g500052.1.1	134.964	11.405	48.4276	41.3452	15.3303	34.5706	29.7603	1.9747	52.3963	77.6556	5.5592	1.1764	96.198	69.8756
Solyc00g500053.1.1	1365.44	109.68	496.845	412.995	145.511	343.375	298.329	14.2423	540.957	791.912	19.0731	7.145	986.864	729.703
Solyc00g500054.1.1	513.858	76.3118	250.574	178.148	73.2153	176.679	139.806	15.6077	212.558	328.019	52.9023	15.0454	380.248	259.904
Solyc00g500055.1.1	1831.42	153.342	689.894	548.561	199.378	491.661	423.763	29.6714	743.015	1074.03	39.168	19.9602	1341.18	985.928
Solyc00g500056.1.1	486.696	56.074	207.905	162.393	61.6521	146.425	130.232	20.6242	225.948	309.249	28.5957	15.5179	372.383	268.048
Solyc00g500057.1.1	478.571	55.3846	206.959	157.503	60.0418	146.364	129.238	18.304	212.756	300.414	37.4833	16.1473	361.774	265.437
Solyc00g500058.1.1	844.637	126.304	326.274	320.108	103.028	236.819	186.306	12.9923	349.813	479.051	18.5243	4.8705	597.214	451.625
Solyc00g500059.1.1	2075.97	183.585	773.201	666.558	219.881	538.388	459.728	22.0938	823.225	1201.66	29.2754	10.2052	1502.77	1116.71
Solyc00g500060.1.1	839.571	92.7182	306.48	261.171	95.3388	233.817	178.731	9.2527	325.915	471.957	15.3162	5.4842	594.906	439.028
Solyc00g500061.1.1	1933.42	167.268	703.108	582.653	205.572	487.922	424.671	20.7598	767.738	1122.81	30.5918	11.5624	1401.44	1035.99
Solyc00g500062.1.1	1215.88	106.003	446.687	379.188	143.507	327.962	266.103	15.8905	481.84	705.105	22.6335	9.5193	877.598	654.261
Solyc00g500063.1.1	481.44	94.8217	263.978	224.837	84.1896	166.978	235.613	122.783	272.469	444.569	170.293	71.3046	417.138	250.837
Solyc00g500064.1.1	636.678	67.2315	248.264	211.979	73.2138	169.246	316.975	179.73	343.864	679.996	231.253	105.835	698.683	364.02
Solyc00g500065.1.1	398.091	37.6097	148.361	130.129	44.9749	106.766	88.4022	5.2127	160.654	244.968	6.985	2.6585	288.052	213.197
Solyc00g500066.1.1	1686.09	166.129	630.7	522.77	187.467	436.079	371.479	26.8403	672.356	1029.84	28.5435	9.9345	1217.79	910.621
Solyc00g500067.1.1	509.02	56.009	197.832	175.599	61.5707	137.65	116.238	8.3498	205.581	315.789	12.2215	4.2548	363.181	271.221
Solyc00g500068.1.1	2960.52	371.091	1147.97	1034.31	542.811	1078.76	636.612	39.8734	1051.93	1611.75	136.516	38.7948	1864.3	1414.24
Solyc00g500069.1.1	1679.56	135.708	611.192	508.102	186.387	434.611	360.5	17.3407	649.995	1009.42	22.5899	7.9116	1188.5	881.071
Solyc00g500070.1.1	870.458	87.9176	327.147	280.995	104.649	254.11	190.476	10.6492	344.37	523.287	16.1173	5.7865	616.553	458.322
Solyc00g500071.1.1	682.965	69.3433	303.642	224.394	78.6969	201.146	169.103	21.0917	296.12	425.193	29.2236	14.1044	490.257	380.159
Solyc00g500072.1.1	1379.88	231.688	559.249	552.096	168.923	378.682	302.159	24.8293	559.623	825.89	27.5937	15.0557	976.098	726.978
Solyc00g500073.1.1	550.149	66.8252	216.573	177.794	66.1392	151.938	123.077	9.5844	224.397	333.094	16.4544	7.1341	386.502	287.952
Solyc00g500074.1.1	1945.88	233.064	737.183	654.532	217.03	534.601	428.829	22.8866	783.001	1189.73	29.5737	9.0657	1400.95	1053.22
Solyc00g500075.1.1	2195.15	177.429	809.875	670.962	235.489	555.898	488.494	22.8491	871.819	1349.36	31.449	10.8675	1603.11	1183.52
Solyc00g500076.1.1	1001.8	111.239	377.277	334.661	121.251	280.347	221.971	13.1155	387.164	600.067	18.8799	6.1687	709.771	529.995
Solyc00g500077.1.1	2592.51	214.052	957.803	790.227	279.551	662.067	568.32	26.7001	1018.75	1578.2	37.3885	16.288	1871.93	1383.23
Solyc00g500078.1.1	397.761	55.0198	157.401	142.236	68.0508	131.398	124.741	38.8936	162.046	279.222	64.0884	25.2742	302.816	202.084
Solyc00g500079.1.1	2232.41	238.19	852.37	739.552	290.72	618.892	703.552	208.892	955.501	1658.12	324.013	126.984	1810.56	1220.74
Solyc00g500080.1.1	2296.2	196.565	846.211	704.081	257.054	588.9	681.545	192.447	1003.53	1679.05	281.713	122.789	1863.73	1251.31
Solyc00g500081.1.1	139.043	14.2465	51.3964	44.0375	17.0307	38.7089	30.1444	1.6107	53.4832	82.6911	2.5961	0.9345	97.4567	72.2522
Solyc00g500082.1.1	713.892	58.4198	261.416	220.601	76.2138	178.969	156.479	7.1998	286.785	439.384	9.8577	4.8335	519.391	384.821
Solyc00g500083.1.1	4594.64	1868.91	3058.38	2556.78	1435.27	2883.61	2123.74	964.274	3775.07	3447.62	833.569	440.113	2977.28	3025.35
Solyc00g500084.1.1	212.243	63.4989	34.4467	86.3703	3.8343	17.5648	81.2614	10.431	155.214	216.786	6.5381	3.5504	140.967	95.8031
Solyc00g500085.1.1	519.034	144.294	89.8459	199.741	15.1442	82.0267	186.487	15.9778	353.333	484.137	2.7592	6.0508	310.734	223.405
Solyc00g500086.1.1	177.117	78.6683	64.2199	83.7199	23.3991	51.9701	85.9604	32.795	109.018	184.426	64.4011	27.575	151.829	74.9314
Solyc00g500087.1.1	176.741	49.2771	36.9696	75.6751	7.3902	19.023	78.6873	11.5829	125.058	182.077	27.0232	11.2493	127.581	75.3018
Solyc00g500088.1.1	87.7101	25.367	16.2246	36.4847	3.4425	10.1093	33.6309	3.4148	64.1053	90.2188	4.0522	2.6173	58.0287	39.2222
Solyc00g500089.1.1	0	0	0	0	0	0	0	0	0	0	0	0	0	0
Solyc00g500090.1.1	0	0	0	0	0	0	0	0	0	0	0	0	0	0
Solyc00g500091.1.1	0	0	0	0	0	0	0.1283	0	0.0603	0	0	0	0.2096	0
Solyc00g500092.1.1	0	0	0	0	0	0	0	0	0	0	0	0	0	0
Solyc00g500093.1.1	0	0	0	0	0	0	0.8606	0	0	0	0	0	0.3123	0
Solyc00g500094.1.1	0	0	0	0	0	0	0	0	0	0	0	0	0	0
Solyc00g500095.1.1	0	0	0	0	0	0	0.0978	0.1549	0	0	0.0624	0	0	0.1437
Solyc00g500096.1.1	0	0	0	0.4308	0	0.0577	0	0.1797	0.0533	0.0643	0	0.0625	0	0
Solyc00g500097.1.1	0	0	0	0	0	0	0	0	0	0	0	0	0	0
Solyc00g500098.1.1	6.3261	0	2.6866	3.1288	2.9803	3.0999	0	0.3479	0.4649	0	0.9463	0	0.7176	1.1301
Solyc00g500099.1.1	5.9564	7.7026	3.3755	11.9666	6.8358	6.3159	1.279	0.1929	1.0308	0.2071	0	0.6042	2.7845	0
Solyc00g500100.1.1	7.1851	1.4339	5.7809	0.3706	3.4692	2.7786	0	0	0.6883	0.3319	0.6227	0.1614	1.1687	0.8127
Solyc00g500101.1.1	12.2103	0	5.4757	6.2383	4.3713	7.7956	0.8763	0	0	0	1.3976	1.4488	0.7154	0.4292
Solyc00g500102.1.1	22.7776	3.9044	4.9098	4.5407	6.7944	6.3497	0.5316	0.9818	0	1.506	1.3563	0.2929	2.0251	2.2128
Solyc00g500103.1.1	31.1094	11.6106	14.5247	11.2487	9.0379	31.9789	3.8614	2.2572	1.2846	4.6452	4.4717	3.0119	3.6535	2.9094
Solyc00g500104.1.1	18.6109	9.5041	8.0849	5.5637	14.0576	25.4422	1.4655	0.238	0	2.8105	1.1506	0.6212	1.4725	2.2084
Solyc00g500105.1.1	10.1277	3.0757	2.6165	3.428	3.4029	11.5865	1.0434	0.7624	0	0.7276	0.3072	0.7077	0	0.0786
Solyc00g500106.1.1	5.3184	2.1068	2.748	3.1307	2.3309	2.012	0.4398	1.1604	1.4472	0.7476	0.2806	0.2424	0.9574	0
Solyc00g500107.1.1	5.2943	0	3.0235	1.2576	1.1566	0	0	0	0	0	0	0	0	0
Solyc00g500108.1.1	5.5624	0	0	0	2.3558	1.1524	0	0	0	0	0	0	0	0
Solyc00g500109.1.1	0	0	0	0	0.1898	0	0	0	0	0	0.1941	0	0	0
Solyc00g500110.1.1	1.0119	0	0	0	0.1	0	0	0	0	0	0	0	0	0
Solyc00g500111.1.1	4.2819	1.9108	1.7158	2.0508	0.4145	2.4501	0.3324	0.4385	0	0.5651	0.212	0	0	0.3256
Solyc00g500112.1.1	6.6816	10.2812	3.4524	1.2062	4.4901	1.9379	0	1.3413	0	0	0.2702	2.3344	0	0
Solyc00g500113.1.1	1.1962	0	0	0	0.3274	0	0	0	0	0	0	0	0	0
Solyc00g500114.1.1	0	0	0	0	0.165	0.1345	0	0	0	0	0	0	0	0
Solyc00g500115.1.1	1.6834	0	0	0	0.1996	0	0	0	0	0.1814	0	0	0	0
Solyc00g500116.1.1	4.4193	0	1.1913	5.7231	6.6079	2.6007	0.5482	0.1929	1.3744	0.2071	0	0.2014	1.5911	0
Solyc00g500117.1.1	6.738	2.0619	4.89	0.3714	2.5618	1.7404	0	0	1.1497	0.3326	0.624	0.2696	0.8519	0.6708
Solyc00g500118.1.1	11.2887	0	7.6184	4.9907	3.0053	8.2411	1.3145	0	0	0	1.1181	0.9659	0.2385	1.073
Solyc00g500119.1.1	20.402	5.2624	5.343	4.6668	5.9658	5.9444	0.3987	1.2623	0	0.9036	1.3563	0.4394	3.4716	2.2128
Solyc00g500120.1.1	0	0	0	0	0	0	0	0	0	0	0	0	0	0
Solyc00g500121.1.1	0	0	0	0	0	0	0	0	0	0	0	0	0	0
Solyc00g500122.1.1	0	0	0	0	0	0	0	0	0	0	0	0	0	0
Solyc00g500123.1.1	41.5284	28.5787	31.3257	24.5832	13.8995	27.4728	27.1834	19.7193	16.2848	44.6185	41.587	17.9415	52.7628	14.8842
Solyc00g500124.1.1	12.1527	1.1195	8.154	7.6419	3.3468	4.566	13.419	5.2027	6.4371	14.2762	17.1903	6.7613	17.7664	2.3606
Solyc00g500125.1.1	7.4133	3.9749	3.804	3.5302	3.0012	7.7603	2.2365	0.5645	1.3257	2.3968	3.4117	0.911	3.8633	0.6667
Solyc00g500126.1.1	1.2275	0	1.9028	1.1932	1.0078	2.3736	1.1225	1.5164	1.6041	4.732	3.3224	1.6331	3.3721	0.5717
Solyc00g500127.1.1	1.6835	0.8892	2.0423	3.5016	1.3889	1.1323	0.6265	0.3673	2.487	1.7354	1.6874	0.8439	2.1215	1.0909
Solyc00g500128.1.1	3.9915	2.2994	1.9702	2.4266	1.6104	3.4213	0.6652	0.2065	0.2208	0.4139	0.4993	0.1725	0.3692	0.1533
Solyc00g500129.1.1	69.72	43.4484	57.5633	68.819	69.2108	83.4094	171.786	135.709	76.9221	238.302	214.039	90.6813	175.982	59.8784
Solyc00g500130.1.1	1015.78	232.427	649.597	441.672	225.536	777.849	567.532	210.752	610.402	1199.37	391.149	172.014	1064.54	734.129
Solyc00g500131.1.1	26.5536	47.1563	26.6164	43.1192	12.5813	15.83	5.8901	2.2158	13.3239	3.2384	2.1577	0.8999	5.4592	5.0268
Solyc00g500132.1.1	57.0871	71.9492	44.9823	78.9652	28.2644	42.9115	126.898	85.6597	106.55	195.795	136.966	77.6369	156.447	94.919
Solyc00g500133.1.1	26.8429	20.8664	24.1127	25.3955	9.7835	12.3211	28.6883	24.5937	37.6521	41.6675	29.9534	11.6801	36.6441	34.9825
Solyc00g500134.1.1	48.7137	20.0851	24.3674	17.778	22.6997	55.0886	10.9745	6.1813	8.8797	17.5194	10.03	5.9899	13.0369	12.7136
Solyc00g500135.1.1	6.6815	0.802	1.5556	2.3718	1.8948	2.5022	1.7329	0.6362	1.4758	3.0026	4.0212	0.6367	2.7063	0.6765
Solyc00g500136.1.1	139.954	46.4058	113.923	65.1641	33.8621	82.8553	58.1243	12.0834	63.6191	111.571	48.8293	13.1849	107.923	58.0839
Solyc00g500137.1.1	73.09	10.355	46.855	15.879	13.55	48.2192	39.3236	12.5603	40.702	49.8411	17.3836	11.786	57.8225	35.1393
Solyc00g500138.1.1	74.9614	22.9464	57.5486	37.7854	18.2131	43.0228	40.255	16.9947	62.0025	70.8362	24.3631	13.4221	72.4421	45.8503
Solyc00g500139.1.1	51.3332	12.4146	40.5884	26.5674	14.5766	29.5041	26.2443	8.2719	35.3284	42.43	20.7985	9.7244	42.5091	34.4365
Solyc00g500140.1.1	13.0944	29.5415	39.3867	39.0452	21.6291	31.197	126.303	101.856	148.02	147.922	102.983	47.302	144.257	154.209
Solyc00g500141.1.1	0.6161	0	0.5093	0	0.2922	0	0.3515	0.1237	0	0.3984	0.299	0.1291	0	0.1148
Solyc00g500142.1.1	3.7427	1.9144	0.6107	0	0.4672	2.6662	1.6859	0.7908	0	0.4246	0.956	0	1.0195	1.4679
Solyc00g500143.1.1	2.6773	2.4573	1.4141	4.0276	0.7056	4.0264	1.0184	0.2389	1.6491	0.2565	0.2887	0	1.047	1.718
Solyc00g500144.1.1	4.2524	10.3315	3.5155	19.1912	0.2521	6.9891	3.2351	0	1.7109	3.4371	1.8058	0	4.1817	1.9805
Solyc00g500145.1.1	0.5808	5.0401	0.1715	2.2469	0.7872	1.444	0.2367	0	1.558	0.0894	0	0	0.1718	1.0821
Solyc00g500146.1.1	2.2325	0	3.749	6.0452	1.1583	0.4047	0.7961	0.14	2.2456	0.3007	2.5394	0.2925	1.5888	1.1698
Solyc00g500147.1.1	0.2596	0	0	0	0.077	0.1568	0.1234	0.0326	0	0.0699	0.0394	0	0.0672	0
Solyc00g500148.1.1	2.1502	0	0.3174	0.8318	0.8196	0.8167	0.2191	0	0	0	0.0932	0	0	0
Solyc00g500149.1.1	0.8026	1.5707	0.4608	0	0.7402	0.7759	0.1272	0.0895	0	0	0.1082	0	0	0
Solyc00g500150.1.1	0.2338	0	0	0	0	0	0.6671	0.7041	0.4181	0	0	0	0	0
Solyc00g500151.1.1	2.6932	1.2914	1.7944	1.9511	2.5214	3.563	4.9875	2.9165	2.7565	4.5446	5.4603	2.4886	4.952	2.2446
Solyc00g500152.1.1	14.2401	7.984	8.8293	11.6667	10.9117	17.3679	28.3337	18.0306	17.0415	27.3875	32.6937	14.9257	27.8932	11.0197
Solyc00g500153.1.1	0	0	0	0	1.3644	0	0	0	0	0	0	0	0	0
Solyc00g500154.1.1	0	0	1.6377	0.2384	0	0	0	0	0	0	0.3205	0	1.6404	0.246
Solyc00g500155.1.1	0	0	0.5266	4.3696	0.3022	0	0	0	0	0.5492	0	0	0	0
Solyc00g500156.1.1	0	0	0	0	0	0	0	0	0	0	0	0	0	0
Solyc00g500157.1.1	1.4082	0.5702	0.4851	1.5889	0.1392	2.2691	0.4464	0.2356	0.8394	2.0235	0.5695	0	0.4859	0.8745
Solyc00g500158.1.1	12.5259	4.3475	5.5475	4.6839	4.6685	6.228	3.063	1.0776	1.12	4.6283	1.7368	1.3129	6.483	5.5005
Solyc00g500159.1.1	0	0	0	0	0	0	0	0	0	0	0	0	0	0
Solyc00g500160.1.1	0	0	0	0	0	0	0	0	0	0	0	0	0	0
Solyc00g500161.1.1	0	0	0	0	0	0	0	0	0	0	0	0	0	0
Solyc00g500162.1.1	0	0	0	0	0	0	0	0	0	0	0	0	0	0
Solyc00g500163.1.1	0	0	0	0	0	0	0	0	0	0	0	0	0	0
Solyc00g500164.1.1	0	0	0	0.0117	0	0.0063	0.0062	0	0.0058	0	0.0079	0	0	0.0121
Solyc00g500165.1.1	0	0	0	0	0	0	0	0	0	0	0	0	0	0
Solyc00g500166.1.1	0	0	0	0	0	0	0	0	0	0	0	0	0	0
Solyc00g500167.1.1	0.3569	0	0.5269	0.092	0.0605	0.3944	0	0.4094	0	0.1099	0	0	0	0
Solyc00g500168.1.1	0	0	0	0.4035	0	0	0	0	0	0	0	0	0	0
Solyc00g500169.1.1	7.5478	3.4461	4.7113	4.2065	4.2051	9.8929	0.4817	0.2034	0.2718	0.4367	0.5531	0.4248	0.6292	0.9437
Solyc00g500170.1.1	1.2406	0.1256	0.4273	1.6796	1.3486	0.8995	0	0	0.5546	0	0	0	0.428	0
Solyc00g500171.1.1	4.3697	0	3.763	3.2867	8.2047	2.9924	0	0	0	0	0	0	2.0731	0
Solyc00g500172.1.1	2.3568	0	0.3479	3.0389	5.1905	5.5335	0.3202	0.169	0	1.0885	0	0	0.3485	0.1568
Solyc00g500173.1.1	0	0	0	0	0	0	0	0	0	0.1456	0	0	0	0
Solyc00g500174.1.1	0	0	0	0	0	0	0	0	0	0	0	0	0	0
Solyc00g500175.1.1	0	0	0	0	0	0	0	0	0	0	0	0	0	0
Solyc00g500176.1.1	0	0	0	0	0	0	0	0	0	0	0	0	0	0
Solyc00g500177.1.1	0	0	0	0	0	0	0	0	0	0	0	0	0	0
Solyc00g500178.1.1	0	0	0	0	0	0	0	0	0	0	0	0	0	0
Solyc00g500179.1.1	0	0	0	0	0	0	0	0	0	0	0	0	0	0
Solyc00g500180.1.1	0	0	0	0	0	0	0	0	0.1167	0	0	0	0	0
Solyc00g500181.1.1	10.7928	4.5363	4.8942	3.8638	8.5328	14.6171	0.6929	0.0914	0	1.8159	0.4973	0.3819	1.5084	1.1453
Solyc00g500182.1.1	10.4624	2.3108	2.1296	6.7249	3.3838	10.2683	0.603	0.3978	0	1.1959	1.0578	0.6646	0.1641	0
Solyc00g500183.1.1	7.4294	6.7246	1.8065	5.3471	2.1882	7.4174	1.293	0.5848	1.9971	1.0466	0	0.8143	0.8042	0.2714
Solyc00g500184.1.1	2.8679	2.3226	2.6344	7.9096	1.7005	6.9318	0.303	0	1.3534	1.0303	0.29	1.4195	0.7422	0.2968
Solyc00g500185.1.1	7.905	5.614	0.8797	4.3908	2.8845	4.7031	0.9252	0.1221	0.8699	0.1311	0.2951	0.2549	0.8183	1.0196
Solyc00g500186.1.1	10.8432	1.8274	7.5781	7.5242	4.3854	4.3629	2.6822	0.5033	1.0087	2.7019	1.5209	1.9709	2.2708	0
Solyc00g500187.1.1	30.7475	10.4005	5.7423	3.8267	5.8575	21.0912	0.3914	0.1653	0	1.1533	1.1986	1.2512	1.4486	0.9202
Solyc00g500188.1.1	4.7338	0	3.763	12.8182	7.557	2.9924	0	0	0	0	0	0	2.2616	0
Solyc00g500189.1.1	2.1884	0	0.3479	11.8517	4.1923	5.5335	0.3202	0.169	0	1.8142	0	0.3529	0.1743	0.1568
Solyc00g500190.1.1	4.742	1.997	2.4175	3.0532	1.6496	2.1395	1.7136	1.7769	2.1199	2.5552	2.3781	0.9278	3.5669	4.0049
Solyc00g500191.1.1	1.7992	0	2.2168	4.5596	1.9695	6.155	1.3161	0.6251	1.6087	4.5491	3.1065	1.088	5.6588	7.2194
Solyc00g500192.1.1	13.4115	0.8391	8.149	10.4428	3.7543	4.7302	14.0676	5.084	6.1243	13.7711	17.2496	6.8175	20.1983	8.2033
Solyc00g500193.1.1	41.697	27.1447	29.9751	27.6656	14.7494	27.6766	28.8272	19.4231	15.8701	45.3455	41.9451	17.367	52.9374	19.3219
Solyc00g500194.1.1	16.9284	0	6.4749	9.525	3.65	19.2357	3.9723	1.6549	2.3588	1.4216	0.9336	1.613	9.4442	13.3111
Solyc00g500195.1.1	1.5756	0	1.2708	3.7807	0.8659	0.0743	2.5216	3.0085	1.9928	4.6384	3.5901	2.3764	6.8021	4.6176
Solyc00g500196.1.1	4224.47	1966.35	2085.3	1994.48	1206.18	2030.19	1697.98	728.756	3037.4	1938.53	574.756	290.487	1801.01	2579.58
Solyc00g500197.1.1	2.0495	1.2449	1.2859	4.0302	1.3889	0.92	0.4176	0.2939	1.9634	1.1833	0.7105	0.8439	1.8942	0.9546
Solyc00g500198.1.1	3.5114	1.9662	1.6442	2.3028	1.5128	3.3816	0.587	0.1652	0.3066	0.5913	0.5991	0.1725	0.2272	0.2683
Solyc00g500199.1.1	66.9409	35.2284	55.4406	63.3658	62.3327	78.9702	158.572	132.677	71.0881	219.941	199.672	81.1825	162.974	51.5495
Solyc00g500200.1.1	1006.68	231.031	649.415	436.407	226.165	769.732	564.254	208.801	605.503	1185.94	390.291	171.365	1057.77	726.391
Solyc00g500201.1.1	26.3696	47.2308	26.4262	43.1192	12.6541	15.9486	5.7151	1.9081	13.4336	3.2384	2.1577	0.8999	5.5227	5.0268
Solyc00g500202.1.1	53.8046	69.8688	43.2125	74.843	28.2644	41.5317	121.741	84.8003	104.508	191.181	131.252	77.1881	152.901	93.3237
Solyc00g500203.1.1	25.0575	21.2404	25.6396	26.1735	9.6375	13.9877	27.9272	23.4814	36.2759	38.4828	28.3848	11.551	35.3696	37.2764
Solyc00g500204.1.1	48.7692	19.5459	24.2527	17.4274	23.8183	51.7093	11.0273	5.7915	8.2844	17.7586	9.8954	5.9317	12.4052	12.4552
Solyc00g500205.1.1	6.7343	0.9304	1.4737	2.3837	1.7538	2.4	1.5445	0.5964	1.216	2.8319	3.9731	0.5951	2.6653	0.6888
Solyc00g500206.1.1	137.832	45.609	112.448	63.4226	34.5485	82.2585	57.0601	11.8898	62.8256	109.783	48.5016	13.2254	106.166	57.5088
Solyc00g500207.1.1	69.8254	10.355	46.2928	16.2064	13.7651	48.0439	38.2887	12.1962	40.5399	49.8411	17.1635	11.786	57.0715	34.6325
Solyc00g500208.1.1	73.5149	22.688	57.2409	37.5166	17.9104	42.4469	39.6077	16.5677	61.7362	69.0022	23.8469	13.4667	71.8255	45.3748
Solyc00g500209.1.1	74.2796	22.6596	59.1618	35.2889	17.2818	44.7223	40.5057	14.5847	51.8952	65.8264	32.4822	14.2271	67.4501	46.9286
Solyc00g500210.1.1	38.502	61.6902	32.1558	80.1394	18.5982	34.2553	9.7059	5.1636	29.0831	11.1781	8.3561	0.9567	9.7918	16.9272
Solyc00g500211.1.1	19.4728	16.9701	22.9664	45.4688	4.2671	21.4864	9.8628	2.5493	3.2172	6.1588	3.5952	0.2219	3.9437	7.492
Solyc00g500212.1.1	44.031	33.5341	13.9097	23.0631	14.8802	37.9372	2.278	1.1449	5.7115	2.9504	7.0583	2.1521	8.0292	2.7626
Solyc00g500213.1.1	0	0	0	0	0	0	0	0	0	0	0	0	0	0
Solyc00g500214.1.1	0	0	0	0	0	0	0	0	0	0	0	0	0	0
Solyc00g500215.1.1	0	0	0	0	0.0241	0	0	0	0	0	0	0	0	0
Solyc00g500216.1.1	0.0908	0	0.9385	0.041	0.1077	0	0.1727	0.2279	0.7308	0.0979	0.2755	0.2856	0.47	0.2961
Solyc00g500217.1.1	0	0	0	0	0	0	0	0	0	0	0	0	0	0
Solyc00g500218.1.1	0	0	0	0	0	0	0	0	0	0	0	0	0	0
Solyc00g500219.1.1	0	0	0	0	0	0	0	0	0	0	0	0	0	0
Solyc00g500220.1.1	0	0	0	0	0	0	0	0	0	0	0	0	0	0
Solyc00g500221.1.1	0	0	0	0	0	0	0	0	0	0	0	0	0	0
Solyc00g500222.1.1	0	0	0	0	0	0	0	0	0	0	0	0	0	0.2651
Solyc00g500223.1.1	0	0	0	0	0	0	0	0	0	0	0	0	0	0
Solyc00g500224.1.1	7.5377	0.6037	2.8247	2.8784	0.5403	2.8429	0.8665	1.0392	0	0.2678	0.402	0.3473	0.4287	0.3858
Solyc00g500225.1.1	4.7197	0	3.9019	3.8341	4.2911	3.6504	0.1496	0	0	0.5086	0.5726	0	0.4886	0.2931
Solyc00g500226.1.1	5.8329	1.2618	1.4863	1.1539	1.8951	6.4117	0.2659	0.2005	0	0.3444	0.3393	0.2512	0.1654	0.2977
Solyc00g500227.1.1	10.0642	5.2001	5.0825	3.9871	9.0728	14.8372	0.9094	0.2742	0	1.914	0.6078	0.1909	1.3199	0.8908
Solyc00g500228.1.1	27.6517	9.4237	13.0333	9.0574	7.8048	27.169	3.6886	1.8586	1.0292	4.0183	3.7951	2.9377	3.0307	2.3776
Solyc00g500229.1.1	0	0	0	0	0	0	0	0	0	0	0	0	0	0
Solyc00g500230.1.1	0	0	0	0	0	0	0	0	0	0	0	0	0	0
Solyc00g500231.1.1	0	0	0	0	0	0	0	0	0	0	0	0	0	0
Solyc00g500232.1.1	0	0	0	0	0	0	0	0	0	0	0	0	0	0
Solyc00g500233.1.1	0	0	0	0	0	0	0	0	0	0	0	0	0	0
Solyc00g500234.1.1	441.652	477.892	634.67	583.657	228.287	272.078	593.924	174.021	916.049	601.442	219.662	53.4275	548.352	453.091
Solyc00g500235.1.1	0.4786	0.8439	0.016	0	0.4394	0.3283	0.2349	0.031	0.0828	0	0	0.2265	0.2717	0.1294
Solyc00g500236.1.1	0.2057	0.2415	0.0035	0.0186	0.1382	0.0829	0.1076	0	0.0245	0.0554	0.0042	0.0755	0.0958	0.0255
Solyc00g500237.1.1	0	0	0	0.202	0	0	0	0	0	0	0	0	0	0
Solyc00g500238.1.1	19.3611	2.1382	10.9132	7.9434	3.7951	15.9337	4.8692	7.3876	2.8613	2.5866	6.7947	0.5031	4.3064	1.0433
Solyc00g500239.1.1	0	0	0	0	0	0.5151	0	0	0	0	0	0	0	0
Solyc00g500240.1.1	6.3462	0	4.9186	3.4369	1.5052	6.1355	0.4526	0.637	0	2.1373	0.385	0.4989	1.8886	0
Solyc00g500241.1.1	6.9548	0.6035	3.3368	2.9893	0.7855	3.1218	0.8267	1.0388	0	0.3569	0.4018	0.3471	0.4285	0.3471
Solyc00g500242.1.1	0.4988	0	0	0	0	1.4466	0	1.0012	0	0	0	0	0.1291	0
Solyc00g500243.1.1	18.0551	4.566	5.4101	7.391	7.7208	16.2227	0.7659	0.6737	0.7201	1.5913	1.0586	1.0553	2.3622	1.8756
Solyc00g500244.1.1	11.9799	0	3.8092	2.9112	1.6393	4.4547	0.4382	0	0	0	0	0.4829	0.4769	0.8584
Solyc00g500245.1.1	28.5762	16.305	13.2271	10.3074	10.3654	27.6797	3.3454	0.6519	1.1614	2.1289	1.9371	0.8509	1.9328	3.9827
Solyc00g500246.1.1	0	0	0	0	0	0	0	0	0.0472	0	0	0	0	0
Solyc00g500247.1.1	0.1448	0	0	0	0	0	0	0	0	0	0	0	0	0
Solyc00g500248.1.1	0.0424	0	0	0	0	0	0	0	0	0	0	0	0	0
Solyc00g500249.1.1	0.9284	2.3743	1.0099	0	0	0.5669	0	0	0	0	0.1778	0	0	0
Solyc00g500250.1.1	27.4748	26.7587	10.4279	13.1383	9.7429	15.454	7.8977	3.0773	3.7793	4.7478	5.02	3.2448	6.1933	3.3273
Solyc00g500251.1.1	30.3771	10.4505	5.8699	1.709	5.9064	21.0514	0.3914	0.0826	0	0.9759	1.0987	1.2512	1.406	0.9202
Solyc00g500252.1.1	5.28	0	3.763	3.2867	7.3411	3.1684	0	0	0	0	0	0	2.2616	0
Solyc00g500253.1.1	2.8618	0	0.3479	3.0389	4.5916	5.5335	0.3202	0.169	0	1.0885	0	0	0.1743	0.1568
Solyc00g500254.1.1	4.4854	0	0	0	1.0132	0.2065	0.4062	0	0	0.6905	0.7774	0	0	0
Solyc00g500255.1.1	0.5873	0	1.416	0	0	0	0	0	0	0.8438	0	0	0	0
Solyc00g500256.1.1	5.2603	3.8341	2.5821	2.2157	1.6115	3.899	0.4169	0.704	0.3919	1.7952	0.4255	0.7351	0.0908	0.735
Solyc00g500257.1.1	16.5915	4.542	3.743	4.2712	5.8196	17.4527	1.7778	0.9382	0.9402	1.6999	1.0632	0.9185	0.6652	0.5442
Solyc00g500258.1.1	0	0	0	0	0	0	0	0	0	0	0	0.2621	0	0
Solyc00g500259.1.1	345.283	313.674	451.388	391.762	155.344	208.263	387.856	112.232	608.801	373.741	142.001	41.3568	380.534	312.414
Solyc00g500260.1.1	2.402	1.1364	1.7506	2.5104	0.7646	3.4467	0.2164	0.1269	0.3165	0.7493	0.5829	0.159	0.8113	0
Solyc00g500261.1.1	3.2333	3.3076	3.1654	9.3696	3.6325	4.9357	0	0.5124	0	0.917	2.2711	0	0.8808	0.9511
Solyc00g500262.1.1	8.6295	2.281	2.1468	2.0554	2.7953	10.1197	0.6839	0.2807	0	0.6889	0.6786	0.4606	0.1241	0.2977
Solyc00g500263.1.1	12.18	5.2581	6.4493	5.1788	14.5038	20.3396	1.1487	0.7577	0.18	1.9527	0.6106	0.3165	1.4067	1.2658
Solyc00g500264.1.1	0	0	0	0	0	0	0	0	0	0	0	0	0	0
Solyc00g500265.1.1	0	0	0	0	0	0	0	0	0	0	0	0	0	0
Solyc00g500266.1.1	0	0	0	0	0	0	0	0	0	0	0	0	0	0
Solyc00g500267.1.1	0	0	0	0	0	0	0	0	0	0	0	0	0	0
Solyc00g500268.1.1	1685.99	1744.76	2309.18	1963.44	799.286	997.673	1956.74	601.371	3156.3	1904.44	758.162	219.376	1806.75	1561.38
Solyc00g500269.1.1	51.9334	0.1187	0.2356	11.9932	0	6.7117	6.1372	0.3759	3.8727	1.3395	4.2344	0	4.5678	0.6573
Solyc00g500270.1.1	443.255	1.013	2.0107	102.363	0	57.2847	52.3817	3.2083	33.0541	11.4331	36.1412	0	38.9867	5.6099
Solyc00g500271.1.1	5.8928	0	6.7165	3.1288	2.9803	3.0162	0	0.3479	0.4649	0	0.8411	0	0.8073	1.1301
Solyc00g500272.1.1	5.5721	7.4692	12.9063	8.3246	3.8736	4.8298	1.0963	0.1929	0.6872	0.2071	0	0.4028	1.9889	0
Solyc00g500273.1.1	3.3094	0	12.8245	5.9741	0.6541	1.5997	0	0	0	0	0.6692	0	0	0
Solyc00g500274.1.1	5.4401	1.3716	6.3643	0.0926	1.9476	1.7366	0	0	0.413	0.2212	0.4981	0.2152	0.85	0.5737
Solyc00g500275.1.1	8.5241	0	15.4748	2.2874	2.7321	4.0092	0.8763	0	0	0	0.559	0.4829	0.4769	0.4292
Solyc00g500276.1.1	13.1356	4.0741	10.2528	2.2703	4.9715	4.4583	0	0.8415	0	0	0.8477	0.2929	2.7483	1.0413
Solyc00g500277.1.1	0	0	5.7983	0.4502	0	1.6877	0	1.0012	0	0	0	0	0.1291	0
Solyc00g500278.1.1	1.3692	0	1.9516	1.2358	0.8958	3.6973	0.5837	1.5638	1.5619	4.2232	3.437	1.5836	3.421	0.6157
Solyc00g500279.1.1	2.5921	0	1.1646	0.6103	2.4057	1.5254	3.6439	0.6787	1.8138	3.7651	3.4184	0.945	2.5665	0.4199
Solyc00g500280.1.1	9.7656	0	5.1689	1.6482	1.5065	2.7633	6.7197	3.1078	2.4136	7.2729	11.2704	2.9958	9.6155	1.3312
Solyc00g500281.1.1	0	0	0	0	0	0	0	0	0	0	0	0	0	0
Solyc00g500282.1.1	0.0179	0.04	0.0247	0.0594	0.0496	0.0318	0.0284	0.018	0.0214	0.0161	0.0145	0.0157	0.0402	0.0529
Solyc00g500283.1.1	0.0188	0.0419	0.0259	0.0622	0.052	0.0333	0.0298	0.0189	0.028	0.0169	0.0152	0.0164	0.0422	0.0554
Solyc00g500284.1.1	0	0	0	0	0	0	0	0	0	0	0	0	0	0
Solyc00g500285.1.1	0	0	0	0	0	0	0	0	0	0	0	0	0	0
Solyc00g500286.1.1	0	0	0	0	0	0.1155	0	0	0	0	0	0.2504	0	0
Solyc00g500287.1.1	0	0	0	0	0	0	0	0	0	0	0	0	0	0
Solyc00g500288.1.1	0	0	0	0	0	0	0	0	0	0	0	0	0	0
Solyc00g500289.1.1	0	0	0	0	0	0	0	0	0	0	0	0	0	0
Solyc00g500290.1.1	9.0678	1.371	2.1583	3.3956	2.2768	3.612	2.5413	0.8463	1.7862	4.3759	5.2569	0.8974	3.5988	0.7734
Solyc00g500291.1.1	76.455	31.88	38.4718	25.7906	37.1749	80.4605	16.9894	9.3554	13.2948	25.4121	16.2904	8.7231	18.8949	18.7086
Solyc00g500292.1.1	39.4025	30.3647	38.7458	40.3439	14.4562	21.2494	41.4517	38.7444	57.469	64.4918	43.9964	17.6169	57.2286	56.8895
Solyc00g500293.1.1	57.9434	75.9368	48.3744	80.6398	30.6339	45.671	142.913	97.9787	113.313	221.942	150.819	88.1082	177.129	99.439
Solyc00g500294.1.1	69.3317	34.2987	45.9359	50.08	20.4181	49.1789	29.4836	9.5903	37.0619	56.8429	20.6842	8.3701	50.0108	30.2986
Solyc00g500295.1.1	26.8602	47.4543	26.3629	43.8941	12.5813	16.0079	5.9484	1.8465	13.1046	3.5027	2.1577	0.8999	5.3957	5.1411
Solyc00g500296.1.1	1028.95	232.749	662.748	449.649	227.737	785.453	573.582	213.413	615.933	1214.61	397.689	175.256	1086.68	738.492
Solyc00g500297.1.1	62.8755	46.0411	49.5801	63.0794	51.9607	57.1871	174.794	135.01	78.5477	247.904	217.16	84.9619	179.151	49.9969
Solyc00g500298.1.1	12.8606	7.6694	14.7398	12.8744	13.5875	12.6597	125.858	112.182	65.4384	192.021	188.944	72.546	142.805	18.9494
Solyc00g500299.1.1	3.8164	1.4888	2.8056	3.1646	1.3614	2.4298	0.8999	0.3581	1.0126	1.1871	0.9976	0.2277	0.5139	0.6792
Solyc00g500300.1.1	1.3907	1.2449	1.4372	4.2284	1.2153	0.3538	0.2784	0.2939	1.3089	1.2621	1.4209	0.3836	0.8335	1.2273
Solyc00g500301.1.1	2640.12	1238.5	1919.54	1640.98	932.304	1858.43	1349.97	644.774	2409.8	2073.46	561.436	291.861	1725.78	1767.16
Solyc00g500302.1.1	4.4586	0	3.9094	4.5121	2.884	5.4862	0.7709	0.1356	0	1.8929	0.8196	0.2832	0.6993	0.881
Solyc00g500303.1.1	10.706	5.7167	5.1062	4.2476	3.6275	8.8719	1.4544	0.7085	0.6311	1.3947	1.7129	1.2331	0.7307	0.2192
Solyc00g500304.1.1	0	0	0	0.5985	0	0.5129	0.2522	0	0	0	0	0	0	0.2471
Solyc00g500305.1.1	0	0	0	0.0076	0	0.6738	0.016	0	0	0	0	0	0	0.0156
Solyc00g500306.1.1	0	0	0	0.0147	0	1.3063	0.031	0	0	0	0	0	0	0.0303
Solyc00g500307.1.1	0	0	0	0.0898	0	7.9874	0.1893	0	0	0	0	0	0	0.1854
Solyc00g500308.1.1	0	0	0	0.0277	0	1.2316	0.0584	0.0154	0.0274	0	0	0	0	0.0286
Solyc00g500309.1.1	1.7963	0	1.1137	0.0463	0.3652	4.9122	0.0976	0	0.3671	0	0	0	0.5312	0.3824
Solyc00g500310.1.1	1.6127	0	0.4761	2.9112	1.366	21.1596	0.8763	0	0	0	0.2795	0	0	0.4292
Solyc00g500311.1.1	0.2777	0	0	1.0026	0.6586	3.7138	0.088	0.3716	0	0.0998	0	0	0.0958	0.0862
Solyc00g500312.1.1	2.1376	0	1.5877	2.2309	0.7922	3.3798	0.2541	0.1788	0.0995	0.5519	0.1891	0.1867	0.9911	0.0415
Solyc00g500313.1.1	22.8078	38.1736	20.9505	20.129	15.6275	74.9718	8.1938	0	0	6.0084	3.0747	3.1875	2.6232	2.8327
Solyc00g500314.1.1	20.1299	4.3079	11.7483	10.2614	12.1215	23.8983	1.3886	0	2.0516	1.7985	0.5062	0.6559	1.9433	1.5545
Solyc00g500315.1.1	31.527	16.508	18.958	15.2094	35.4537	48.742	1.2923	0.2728	0.243	2.0503	4.6165	1.9941	0.5627	3.2911
Solyc00g500316.1.1	10.9772	6.5032	6.0351	9.8592	11.9917	20.1275	1.4913	1.1398	3.1427	1.8648	1.9682	1.587	3.0786	1.3096
Solyc00g500317.1.1	6.7594	0	2.6866	3.3634	3.0831	10.1376	0.1648	0.3479	0.4649	0	0.8411	0	0.8073	1.2916
Solyc00g500318.1.1	4.8036	7.936	4.5668	9.8854	5.6965	19.8766	1.4618	0.1929	0.6872	0.2071	0	0.4028	1.9889	0.358
Solyc00g500319.1.1	9.9304	1.6661	2.1349	3.6824	2.5529	5.5556	2.7901	0.9409	1.8161	4.4903	6.4033	1.0008	3.5761	0.6954
Solyc00g500320.1.1	76.0111	28.3752	34.917	26.5418	36.1222	83.1425	16.9894	9.6895	13.0963	25.8306	15.9538	9.6536	17.1146	18.9154
Solyc00g500321.1.1	39.0495	2.2724	53.8849	22.1608	28.0069	47.0216	26.906	18.3059	31.7784	45.6113	36.8809	17.8914	67.2879	15.9001
Solyc00g500322.1.1	127.188	105.638	98.9279	159.711	61.6957	104.031	61.3389	30.8897	51.9921	52.8885	49.6338	13.0776	52.4433	69.9436
Solyc00g500323.1.1	41.5512	36.2554	37.5488	43.9904	14.0885	29.2463	43.3164	37.4001	62.4887	59.8933	43.171	17.1292	55.908	61.6464
Solyc00g500324.1.1	1.0287	0	1.3083	1.1427	0.9384	3.6465	0.9531	0.8207	1.3914	3.2689	2.0161	1.0505	2.2934	0.5405
Solyc00g500325.1.1	2669.74	1266.45	1963.96	1636.14	961.867	1867.13	1368.9	653.534	2415.47	2206.65	569.458	295.049	1726.12	1804.85
Solyc00g500326.1.1	7.6857	3.1122	1.4372	3.6337	28.9057	13.658	0.348	0.2939	2.0943	126.53	0.7105	0.3069	1.1365	0.8182
Solyc00g500327.1.1	4.6636	2.3161	1.8001	2.3275	7.0921	5.9277	0.6131	0.1927	0.2453	23.9174	0.4993	0.0863	0.3408	0.3194
Solyc00g500328.1.1	78.2991	40.5127	51.9444	61.7299	106.467	98.9464	148.115	134.86	70.2239	423.865	198.353	82.0691	162.474	53.1252
Solyc00g500329.1.1	1013.22	229.421	646.401	434.892	256.872	782.89	561.564	208.002	602.975	1337.18	387.717	170.346	1054.75	724.498
Solyc00g500330.1.1	31.153	49.2422	26.2361	43.1192	35.2714	26.0277	5.6568	1.9081	13.2691	107.791	2.5297	0.8999	5.4592	4.9697
Solyc00g500331.1.1	69.3608	77.1504	45.4247	78.8364	82.5929	67.7477	125.541	86.2327	106.423	443.268	138.871	77.6369	158.811	96.9131
Solyc00g500332.1.1	29.2836	23.6686	24.5686	26.5885	31.2201	26.1809	26.028	22.1746	41.0628	136.921	26.8754	9.8463	34.9941	42.4014
Solyc00g500333.1.1	52.5965	48.4488	37.0693	56.0806	50.258	52.0207	19.5752	10.8619	14.7509	147.702	16.0683	5.8698	18.4091	20.5136
Solyc00g500334.1.1	47.4673	9.9418	36.9704	12.4523	102.877	58.3248	15.1207	13.3774	19.0252	435.197	28.6536	12.2544	45.02	8.9302
Solyc00g500335.1.1	29.2387	8.1142	8.9863	5.0052	50.8153	37.1625	7.3108	2.1504	10.0288	228.857	9.939	5.2839	9.0015	3.7566
Solyc00g500336.1.1	11.2219	4.3926	0	0	46.4302	21.4576	0	0	0	212.582	0.6051	0	0.2581	0.1161
Solyc00g500337.1.1	10.615	4.155	0	0	43.9188	20.297	0	0	0	201.084	0.5724	0	0.2442	0.1099
Solyc00g500338.1.1	4.3254	1.6931	0	0	17.8962	8.2707	0	0	0	81.9384	0.2332	0	0.0995	0.0448
Solyc00g500339.1.1	2.5524	0.7577	0.9916	0.2945	4.142	3.72	0.1186	0.077	0.2745	16.5763	0.163	0.1609	0.3278	0.2592
Solyc00g500340.1.1	33.442	6.9976	9.7558	7.799	63.3778	43.1603	4.1084	6.7452	2.8613	275.561	7.7654	0.3354	4.1407	1.1924
Solyc00g500341.1.1	10.7617	3.7537	0.2202	0.7694	39.6767	19.3666	0	0	0.2858	181.661	0.6464	0	0.5515	0.4963
Solyc00g500342.1.1	18.2781	7.1504	3.8417	4.474	41.5147	25.5583	0.1964	0.9328	0.554	177.061	1.5035	0	1.2827	0.8657
Solyc00g500343.1.1	29.8441	7.4565	9.1865	4.7761	86.3462	52.7952	1.8115	4.4612	0	365.424	2.3112	0.8874	6.5729	0.1972
Solyc00g500344.1.1	30.3558	11.8822	0	0	125.595	58.0435	0	0	0	575.042	1.6369	0	0.6983	0.9425
Solyc00g500345.1.1	19.5052	8.2816	16.7178	13.0881	22.3932	16.399	2.0581	1.5477	0.9192	5.5686	3.1182	2.6371	5.8807	2.1168
Solyc00g500346.1.1	0.5588	0	0	0.4035	41.6156	0	0	0	0	0	0	0	0.2314	0
Solyc00g500347.1.1	34.9362	2.9269	5.8096	0	0	4.6588	0	0	0	1.2983	0	0	0.4157	0
Solyc00g500348.1.1	9.2837	2.9678	2.4237	0	0	1.7006	0	0	0	0.3159	0.1186	0	0.1012	0
Solyc00g500349.1.1	21.4984	2.741	9.2621	4.243	4.2367	5.8778	2.5034	0.5033	1.0087	3.1072	1.5209	1.9709	2.2708	0
Solyc00g500350.1.1	18.3979	5.4214	6.0707	4.3159	8.6948	15.4976	0.6496	0.0914	0	2.0122	0.442	0.3341	1.3199	1.1453
Solyc00g500351.1.1	8.8288	1.2188	2.4675	2.4631	1.5705	4.2678	0.3816	0.2014	0.2332	0.4757	0.3895	0.1683	0.3323	0.1869
Solyc00g500352.1.1	22.2211	1.8724	3.7166	0	0	2.9803	0	0	0	0.8306	0	0	0	0
Solyc00g500353.1.1	6.1445	0.5178	1.0644	0.0641	0.0421	0.8241	0.0676	0.0356	0.1905	0.2679	0.0431	0	0	0.0662
Solyc00g500354.1.1	20.4043	1.7193	3.4127	0	0	2.7367	0	0	0	0.7626	0	0	0	0
Solyc00g500355.1.1	2.7466	0.2314	0.4594	0	0	0.3684	0	0	0	0.1027	0	0	0	0.8134
Solyc00g500356.1.1	1.113	0.0938	0.1861	0	0	0.1493	0	0	0	0.0416	0	0	0	0.3296
Solyc00g500357.1.1	0.447	0	0	0.3026	0	0	0	0	0	0	0	0	0	5.7256
Solyc00g500358.1.1	29.3819	14.47	30.1104	21.9991	19.9211	22.1463	2.9045	2.6363	1.0923	9.0188	5.6326	3.9696	7.398	5.7469
Solyc00g500359.1.1	5.0684	0	0.4761	2.7033	3.0053	3.5637	0.4382	0	0	0	0.2795	0.4829	0	11.8029
Solyc00g500360.1.1	14.8124	3.7346	3.3213	3.5316	4.4743	4.7285	0	1.122	0	1.0542	0.8477	0.2929	2.3144	8.7211
Solyc00g500361.1.1	1.8952	0.1096	1.4921	4.643	1.8194	2.094	0.1716	0	0.1614	0.389	0.1095	0	0.6539	4.6235
Solyc00g500362.1.1	0.5451	3.8079	1.5492	1.7837	1.0505	1.3176	0.1296	0.1368	0	0.2938	0.8268	0	0	3.4911
Solyc00g500363.1.1	0	0	0.3156	3.3081	0.7244	0	0	0	0	0.6583	0.3706	0	0	15.6475
Solyc00g500364.1.1	8.8922	0	5.9073	4.1564	1.5065	9.6716	0.453	0.6375	0	2.738	1.1559	0.9986	2.3011	4.0676
Solyc00g500365.1.1	0.688	1.5334	2.3309	2.3067	0.2638	0.7502	2.8583	0.4413	3.8391	2.4308	0.816	0.0705	1.2477	0.9589
Solyc00g500366.1.1	3.4045	7.5875	11.5334	11.4138	1.2143	3.7122	14.1432	2.1839	18.9965	12.0278	4.0375	0.3488	6.1738	4.745
Solyc00g500367.1.1	2.3	5.1259	7.7917	7.711	0.8203	2.5079	9.5549	1.4754	12.8337	8.1258	2.7276	0.2356	4.1709	3.2056
Solyc00g500368.1.1	2.6276	5.8561	8.9015	8.8093	0.9372	2.8651	10.9158	1.6855	14.6617	9.2832	3.1161	0.2692	4.765	3.6622
Solyc00g500369.1.1	1.5371	3.4257	5.2073	5.1533	0.5482	1.6761	6.3856	0.986	8.5769	5.4305	1.8229	0.1575	2.7875	2.1424
Solyc00g500370.1.1	13.5996	30.3085	46.0706	45.593	4.8504	14.8286	56.4957	8.7235	75.8825	48.0458	16.1278	1.3933	24.6617	18.9541
Solyc00g500371.1.1	13.6741	30.4746	46.3232	45.843	4.877	14.9099	56.8054	8.7713	76.2985	48.3092	16.2163	1.4009	24.7969	19.0581
Solyc00g500372.1.1	11.1846	24.9263	37.8895	37.4967	3.9891	12.1954	46.8631	7.1744	62.4074	39.5139	13.2639	1.1459	20.2823	15.5883
Solyc00g500373.1.1	0.8185	0.8838	1.2218	1.1492	2.4806	0.8793	5.7514	13.0989	5.2855	9.1151	8.3309	13.0595	12.003	2.3297
Solyc00g500374.1.1	0.0214	0	0.0442	2.7214	0.0254	0	0.061	0	4.5312	1.8666	0	0	4.2055	0.0199
Solyc00g500375.1.1	0.0104	0	0	1.31	0	0	0	0	2.1782	0.8938	0	0	2.0388	0
Solyc00g500376.1.1	0.0248	0.0903	0	3.1296	0	0	0	0	5.2038	2.1352	0	0	4.8709	0
Solyc00g500377.1.1	0.0502	0	0	6.343	0	0	0	0	10.5469	4.3276	0	0	9.8722	0
Solyc00g500378.1.1	0.1793	0	0	22.6552	0	0	0	0	37.6703	15.457	0	0	35.2605	0
Solyc00g500379.1.1	0.0064	0	0	0.8142	0	0	0	0	1.3539	0.5555	0	0	1.2673	0
Solyc00g500380.1.1	0.4688	0	0	59.2432	0	0	0	0	98.5079	40.4202	0	0	92.2062	0
Solyc00g500381.1.1	0.0039	0	0	0.4962	0	0	0	0	0.8251	0.3386	0	0	0.7723	0
Solyc00g500382.1.1	0	0	0	0	0	0	0	0	0	0	0	0	0	0
Solyc00g500383.1.1	0	0	0	0	0	0	0	0	0	0	0	0	0	0
Solyc00g500384.1.1	0	0.0277	0	0	0	0	0	0	0	0	0	0	0	0
Solyc00g500385.1.1	0	0	0	0	0	0	0	0	0	0	0	0	0	0
Solyc00g500386.1.1	0	0	0	0	0	0	0	0	0	0	0	0	0	0
Solyc00g500387.1.1	0	0	0	0	0	0	0	0	0	0	0	0	0	0
Solyc00g500388.1.1	0	0	0	0	0	0	0	0	0	0	0	0	0	0
Solyc00g500389.1.1	0	0	0	0	0	0	0	0	0	0	0	0	0	0
Solyc00g500390.1.1	0	0	0	0	0	0	0	0	0	0	0	0	0	0
Solyc00g500391.1.1	0	0	0	0	0	0	0	0	0	0	0	0	0	0
Solyc00g500392.1.1	0	0	0	0	0	0	0	0	0	0	0	0	0	0
Solyc00g500393.1.1	0	0	0	0	0	0	0	0	0	0	0	0	0	0
Solyc00g500394.1.1	0	0	0	0	0	0	0	0	0	0	0	0	0	0
Solyc00g500395.1.1	0	0	0	0	0	0	0	0	0	0	0	0	0	0
Solyc00g500396.1.1	0	0	0	0	0	0	0	0	0	0	0	0	0	0
Solyc00g500397.1.1	0	0	0	0	0	0	0	0	0	0	0	0	0	0
Solyc00g500398.1.1	0	0	0	0	0	0	0	0	0	0	0	0	0	0
Solyc00g500399.1.1	0	0	0	0	0	0	0	0	0	0	0	0	0	0
Solyc00g500400.1.1	0	0	0	0	0	0	0	0	0	0	0	0	0	0
Solyc00g500401.1.1	0	0	0	0	0	0	0	0	0	0	0	0	0	0
Solyc00g500402.1.1	0	0	0	0	0	0	0	0	0	0	0	0	0	0
Solyc00g500403.1.1	0	0	0	0	0	0	0	0	0	0	0	0	0	0
Solyc00g500404.1.1	0	0	0	0	0	0	0	0	0	0	0	0	0	0
Solyc00g500405.1.1	12.3096	12.1843	6.5959	4.5266	23.0682	19.8348	6.6479	9.6094	11.6855	10.1542	10.8785	1.2743	3.3035	7.6441
Solyc00g500406.1.1	3.0414	1.4418	1.2265	1.2722	5.7621	2.6894	0.8113	2.1592	1.9898	3.7574	1.62	0.6998	1.1902	0.4837
Solyc00g500407.1.1	0	0	0	0	0	0	0	0	0	0	0	0	0	0
Solyc00g500408.1.1	0	0	0	0	0	0	0	0	0	0	0	0	0	0
Solyc00g500409.1.1	0	0	0	0	0	0	0	0	0	0	0	0	0	0
Solyc01g004000.1.1	0	0	0	0	0	0	0	0	0	0	0	0	0	0
Solyc01g004002.1.1	0	0	0.0104	0	0	0	0	0	0	0	0	0	0	0
Solyc01g004004.1.1	0	0	0.0069	0	0	0	0	0	0	0	0	0	0	0
Solyc01g004006.1.1	0	0	0	0	0	0	0	0	0	0	0	0	0	0
Solyc01g004008.1.1	0	0	0	0	0	0	0	0	0	0	0	0	0	0
Solyc01g005000.3.1	9.6926	28.4635	13.5872	14.1499	32.3842	27.7049	3.1259	2.1995	10.927	3.2699	3.5791	1.5018	3.6643	8.4005
Solyc01g005010.4.1	113.4	58.4845	87.2297	83.7399	176.656	117.906	7.6508	23.2955	11.5322	16.2396	14.0219	33.3959	13.6815	2.3791
Solyc01g005020.3.1	4.3931	5.5066	4.2651	5.7458	8.0966	4.6259	6.9317	5.968	4.1781	6.0612	7.2651	5.9097	6.6328	5.4214
Solyc01g005030.4.1	17.0607	4.6271	7.2596	6.3408	12.7939	13.5284	7.3529	5.2424	3.11	8.0378	8.9107	6.144	7.4606	5.8001
Solyc01g005040.3.1	0.5209	0	1.0766	0	1.6473	0.1679	6.4399	2.7885	0.9315	0.3743	7.1629	1.638	2.5163	5.661
Solyc01g005050.4.1	0	0	0	0	0	0	0	0	0	0	0	0.3955	0	0
Solyc01g005060.3.1	0.7121	3.7488	1.3901	0.7856	1.8767	0.3825	1.8059	0.3177	2.1932	0.4264	1.248	0.2488	0.901	0.2211
Solyc01g005070.3.1	0.4919	0	1.5249	0	0.3646	0	0	0	0	0	0.8206	0.3222	0.1273	0.2291
Solyc01g005080.3.1	42.2542	40.4136	29.3735	25.2533	33.7272	17.3756	23.9397	19.9097	21.0268	20.2101	31.1037	33.0496	36.0529	12.9417
Solyc01g005090.3.1	0	0	0	0	0	0	0	0	0	0	0	0	0	0
Solyc01g005100.4.1	8.9974	13.5908	9.5416	12.5923	14.6663	7.0697	5.592	1.8602	2.1091	4.9209	5.5195	3.3731	3.2091	1.695
Solyc01g005110.3.1	7.3885	6.6725	6.5301	5.221	5.5915	9.1169	4.7149	1.3173	3.4334	4.3479	2.6539	1.5794	2.8177	4.0071
Solyc01g005120.3.1	55.4624	21.8342	41.4754	37.5389	52.0109	69.0857	9.7908	3.3861	3.3805	8.2119	8.5393	9.0232	9.9347	5.0389
Solyc01g005130.2.1	54.2998	79.4222	58.0999	62.1525	69.9317	53.6477	24.6431	4.1357	8.7603	21.118	32.3292	9.4057	14.5968	24.7354
Solyc01g005140.3.1	0.0884	0.9667	0	0	1.9922	1.8806	0	0	0	0.0953	0	0.8341	0	0
Solyc01g005150.3.1	0	0	0	0	0	0	0.1522	0	0.5725	0	0.0971	0	0.0829	0.3728
Solyc01g005160.4.1	2.5253	0	0.4538	0	0.7812	0.2123	0	0.3306	0	0	0.2664	0	0	0.7159
Solyc01g005180.1.1	1.3639	0	0	0.6155	10.1087	0.9889	0.6485	0.6844	0	2.9396	0.4137	0	0.7059	0.3176
Solyc01g005210.4.1	2.4959	3.2193	3.5882	4.0418	6.4508	2.6827	2.0524	0.6557	0.8533	2.405	2.2979	0.5155	1.4438	2.4959
Solyc01g005220.3.1	2.3862	7.2791	6.4524	6.5811	9.9358	6.3314	7.0094	4.1248	4.4804	4.0289	7.447	2.7512	8.2884	6.8164
Solyc01g005230.4.1	0	0	0	0	0.5754	0.5864	0	0.6087	0.9761	0	0	0.1271	0.1256	2.4858
Solyc01g005240.4.1	3.4961	0.9686	1.236	1.6608	2.0366	2.6684	4.3745	13.451	3.4275	6.1969	8.6695	21.7776	5.8093	3.0709
Solyc01g005250.4.1	16.2688	17.0925	11.5583	7.8879	11.4064	12.9655	427.023	454.475	334.24	567.831	503.933	361.955	460.832	92.6659
Solyc01g005253.1.1	1.7129	3.0853	0.8545	0.6397	1.1908	0.571	5.2237	6.8768	4.3569	7.7339	6.3421	6.3147	5.1052	4.2914
Solyc01g005257.1.1	24.3477	7.8215	9.9524	10.0114	10.972	28.4302	13.635	1.7378	3.9669	6.0933	9.8468	6.0964	7.0568	8.3662
Solyc01g005280.3.1	0	8.2676	3.4817	3.0715	2.3973	0.6515	8.1703	3.314	8.3746	1.3072	5.3959	1.4126	3.9758	13.6206
Solyc01g005290.4.1	0.9151	5.3874	1.8186	5.4961	2.087	0	9.7067	3.1088	4.0282	2.2759	8.1992	4.1319	6.0844	6.2949
Solyc01g005300.4.1	1.7744	3.0536	1.6808	1.0677	1.6659	2.9306	9.8783	13.7837	11.1385	5.5376	13.5673	25.5145	13.5649	8.9528
Solyc01g005310.3.1	0	0	0.0728	0	0	0	0.7368	0.2121	0.063	0	0.0855	0.3691	0.5104	0.328
Solyc01g005320.2.1	0.2542	0	0.4379	0	0	0	2.0146	0.6804	0.8334	0.3653	0.7197	0.6217	1.228	0.1579
Solyc01g005330.3.1	18.4515	40.5462	29.6134	31.3286	30.8477	21.399	24.0103	20.2888	16.5676	16.2964	25.2147	21.9267	23.2155	15.0891
Solyc01g005340.3.1	4.9435	12.2059	9.0957	8.9603	9.1035	6.0422	6.9561	2.5817	2.5155	4.0282	7.2656	1.1374	3.4946	9.247
Solyc01g005350.4.1	0.3679	4.7821	3.4977	4.9368	1.5125	0.2371	9.8311	3.5818	7.5109	1.956	9.3736	1.8767	4.316	14.9872
Solyc01g005360.4.1	0	1.449	1.6435	2.3925	1.2573	0	4.9783	3.525	4.2659	0.5713	9.3262	2.431	2.195	23.2088
Solyc01g005370.3.1	3.0378	6.6424	4.6041	2.7419	14.65	2.1537	9.4368	2.2359	3.8025	4.5833	8.5998	1.2736	3.3541	6.4138
Solyc01g005380.3.1	4.3229	4.4012	3.8716	4.6822	3.7106	5.6919	4.8548	6.9834	3.9756	5.8123	7.8923	7.3791	6.2646	3.6049
Solyc01g005390.3.1	0	0	0.401	0	0	0.0938	0.0923	0	0	0.2091	0	0	0	0.4518
Solyc01g005400.3.1	0.8377	8.9038	2.5969	1.2286	1.6142	0.2531	4.5306	0.2627	1.4511	1.5234	1.3974	0.0549	1.0839	2.6822
Solyc01g005410.4.1	27.0903	30.2896	37.793	36.1787	46.0912	39.4465	25.9723	8.601	15.6946	23.922	18.6475	5.563	27.2407	45.3444
Solyc01g005420.2.1	46.5422	105.631	81.177	73.7723	72.9638	43.4604	129.542	91.6045	95.8131	107.167	74.0977	19.9892	60.9851	219.728
Solyc01g005430.3.1	6.9258	5.5779	5.6544	7.8399	5.3091	9.0634	5.2034	3.7253	4.4818	4.6185	5.0371	4.2513	4.3965	4.3484
Solyc01g005440.4.1	67.0058	68.4077	126.254	118.943	76.4018	133.008	87.2707	99.9847	116.301	82.8183	97.0135	28.1597	85.5222	104.091
Solyc01g005450.3.1	16.5161	12.2752	38.6001	32.4569	19.0078	36.6853	11.001	3.0776	9.3463	3.9804	4.1853	2.8852	4.6167	6.6861
Solyc01g005460.4.1	0.7021	3.2566	3.298	1.3251	1.5896	0.1851	1.4568	0.7688	4.1661	1.0318	1.1616	0.4014	2.1143	1.4864
Solyc01g005470.3.1	0.6514	1.8795	0.589	0.8085	4.442	2.4405	199.747	22.3529	78.8492	58.9278	39.1725	13.3999	67.305	105.508
Solyc01g005480.3.1	3.599	4.372	2.777	2.3389	2.3901	1.531	11.0433	15.2678	15.1884	14.687	15.0792	18.8111	14.3055	4.157
Solyc01g005490.3.1	30.8862	43.5494	33.5041	37.3211	47.9336	46.8795	392.291	201.59	267.504	122.792	462.591	151.125	319.97	286.072
Solyc01g005500.3.1	0	0	0	0	0.635	0	0.5092	0.1075	0.2873	0	0.5198	0	0.4434	1.5962
Solyc01g005510.3.1	0	0	0	0	0	0	0	0	0	0	0	0	0	0
Solyc01g005520.4.1	268.294	132.958	216.946	202.145	215.185	267.263	90.0073	47.6007	71.7558	67.3182	79	74.0127	64.6944	68.0201
Solyc01g005530.3.1	2.3057	5.0417	7.4658	3.5379	9.479	5.127	7.8936	26.382	13.675	15.5717	21.6337	29.2424	25.6173	4.3671
Solyc01g005540.4.1	5.7715	3.1089	3.5567	2.31	3.9978	4.3684	2.0645	7.1037	2.7143	3.8994	5.193	9.5644	3.2521	0.8714
Solyc01g005550.3.1	56.7662	81.9248	58.1377	54.7896	69.9349	45.9746	50.864	115.447	87.7284	87.2343	128.269	103.811	84.6837	29.2434
Solyc01g005560.3.1	22.8474	48.3745	32.96	32.2543	43.5947	38.297	47.3947	56.833	33.3442	51.2319	57.193	62.2395	41.8891	63.3504
Solyc01g005570.4.1	23.3171	45.23	42.0711	33.7187	42.3369	23.9844	31.4293	4.6972	12.257	26.7355	27.3354	7.3363	15.9479	25.9633
Solyc01g005580.2.1	73.3436	94.137	79.5559	71.0686	122.293	85.304	51.2913	26.0957	20.4439	41.7317	47.709	37.9785	37.7929	29.0279
Solyc01g005590.2.1	94.2099	997.075	631.433	709.956	406.84	189.897	326.456	107.046	302.368	114.939	193.559	57.2913	177.559	322.46
Solyc01g005600.4.1	31.8038	31.6928	22.8658	20.1645	33.3605	31.1014	35.7657	60.4006	38.5324	52.7341	58.481	99.622	55.3993	24.8128
Solyc01g005610.4.1	0.2396	0	0.4953	0	0.1624	0.4965	0.0651	0	0	0	0.0415	0.0718	0	0
Solyc01g005620.3.1	152.999	130.551	133.301	124.38	129.534	188.235	169.59	291.625	214.994	282.778	251.631	419.849	268.28	132.596
Solyc01g005630.3.1	0.7991	0	0	0	0	0	0	0	0	0	0	0	0	0
Solyc01g005640.4.1	16.1369	11.2017	10.8032	10.3312	14.7498	10.7549	5.2257	1.2645	1.0545	3.5821	4.7157	1.6015	3.066	2.422
Solyc01g005650.3.1	0	0	0	0	0	0	0	0	0	0	0	0	0	0
Solyc01g005660.3.1	0	0	0	0	0	0	0	0	0	0	0	0	0	0
Solyc01g005670.3.1	8.1318	4.4193	5.5285	4.185	3.9758	5.9998	2.6455	1.2887	0.1276	3.3056	3.1156	2.0935	1.9198	2.99
Solyc01g005680.4.1	1.6324	1.2748	1.0844	0.9121	2.3968	1.6158	0.7023	0.4291	0.4865	0.4189	0.5187	0.0407	0.4023	1.0499
Solyc01g005690.3.1	12.1548	9.7797	14.6269	16.6227	13.4783	12.4125	8.8567	1.1091	4.1871	4.5932	7.9162	1.2685	2.9412	2.9408
Solyc01g005700.3.1	8.127	3.7664	4.9031	5.2366	6.8522	6.1313	7.0137	6.2238	4.8303	4.9108	5.6426	7.0411	5.8352	4.8572
Solyc01g005710.2.1	0	0	0	0.8421	0.1844	2.706	0.8872	0	0.8342	0	1.3206	0	0	3.1866
Solyc01g005720.3.1	2.2335	0.5024	5.0436	5.1892	6.3274	3.319	19.9812	2.4908	7.5812	5.3044	7.427	1.3006	6.5077	8.2063
Solyc01g005730.3.1	5.3524	16.9292	20.7418	18.9416	17.9585	18.2377	9.0937	4.8153	3.6184	6.2607	7.2067	2.7367	6.081	4.5905
Solyc01g005740.3.1	0	0	0	0	0	1.4984	1.1054	0	2.7715	0	0	0.8122	0.4011	2.1655
Solyc01g005750.1.1	1.147	0	0	0	0.6801	0.5544	2.4542	0	0.5128	0.9271	0.3479	0	0.8905	1.8697
Solyc01g005760.3.1	8.0665	8.584	6.2352	6.9314	10.6375	14.9735	33.5684	4.9225	8.7125	13.0051	8.8474	3.2805	12.5582	16.0196
Solyc01g005770.3.1	1.1196	0	15.3298	2.5264	5.3108	7.5769	6.122	6.1804	12.0124	1.2066	4.4147	8.8012	15.6454	1.5643
Solyc01g005780.1.1	0	0.1976	0.1681	0	0.1929	0	0.3093	0.6122	0	0.6135	0.0987	0.0852	0.3367	0.303
Solyc01g005783.1.1	6.3931	3.8831	5.8725	0	19.7962	6.1808	10.8082	4.2778	0	4.5932	6.0329	2.2336	3.6765	3.3084
Solyc01g005787.1.1	10.0872	5.0129	4.5013	9.9325	13.0499	1.5515	5.0143	3.6816	0.41	5.4355	5.8411	1.4418	4.2716	4.4845
Solyc01g005790.1.1	2.862	0	2.6055	0.369	2.5859	1.8447	5.7026	5.4716	3.0464	4.2594	4.4645	4.5712	8.3234	3.6815
Solyc01g005800.3.1	0	0.6752	0.9334	0.0627	0.412	0.6717	0.3964	0	0	0.0749	0.3372	0	0.2158	0.1294
Solyc01g005810.3.1	21.1291	22.0595	15.8717	17.5777	19.3712	19.1559	15.211	10.5183	7.018	11.5682	15.5974	14.4085	10.716	8.3389
Solyc01g005820.4.1	122.574	108.023	80.9258	79.9635	107.945	113.288	66.7761	45.2026	31.2534	62.5936	69.2612	41.7361	53.3013	45.1432
Solyc01g005830.4.1	4.4682	4.031	3.5988	4.1219	4.6754	3.1922	4.8739	2.3412	2.9081	3.399	5.0623	3.8568	3.9449	2.2646
Solyc01g005840.3.1	24.7939	6.0088	15.3347	13.5056	18.9909	16.917	12.2007	7.0126	6.0258	9.9951	9.9773	11.8597	7.6802	11.7492
Solyc01g005850.2.1	0.1057	0	0	0	2.0058	0.2044	0.8042	0	0	0	0.3848	0	0	0
Solyc01g005860.2.1	0	0	0.1663	0.1162	0.1908	0.0311	0.4284	0.1938	0	0.0694	0.3123	0.1686	0.5995	0.2997
Solyc01g005870.3.1	2.7415	4.6334	4.4342	6.1323	8.6224	4.4174	22.5565	7.0982	8.2416	7.3647	9.2071	0.708	7.8141	6.1805
Solyc01g005880.1.1	0	0	0	0	1.0661	0	0.8549	0	0	0.1938	1.3089	0.1885	0.5583	0.8374
Solyc01g005890.1.1	0	0	0	0	0	0	0	0	0	0.4413	0	0	0	0
Solyc01g005900.2.1	2.5257	3.2452	3.7142	3.9456	2.8224	1.7844	5.3117	1.0481	2.1714	1.9891	3.7715	1.4255	3.0166	4.4338
Solyc01g005910.3.1	41.6128	21.5613	33.2412	31.5683	45.0313	41.7722	18.9151	7.7849	9.3601	10.6153	16.2808	14.7882	12.5849	12.1449
Solyc01g005920.3.1	0.4369	0	3.0474	5.1756	3.2381	0.9503	1.7657	1.754	0.293	1.4125	1.7227	0.6296	1.6393	3.0521
Solyc01g005930.3.1	42.8947	18.0265	30.4777	30.2202	38.6601	47.2539	11.9949	4.0493	4.6852	15.3924	16.4287	7.2422	10.9444	11.49
Solyc01g005940.4.1	0	0	0.18	0	0	0.1123	0	0	0	0	0	0	0	0
Solyc01g005950.4.1	17.7796	20.1357	16.1891	21.0889	20.8416	15.4678	13.095	8.4854	7.811	9.9118	13.3967	11.8017	9.865	8.8535
Solyc01g005960.3.1	9.3601	10.1106	8.3394	9.613	10.5151	6.5302	25.3081	17.6212	20.47	11.4505	29.6647	20.8413	20.2157	17.7676
Solyc01g005970.3.1	1.8372	2.0212	2.006	2.1901	1.9732	0.8378	6.8895	6.3842	3.5022	6.276	8.6637	7.2484	8.1092	3.6164
Solyc01g005980.4.1	9.5157	5.5617	4.3601	6.2391	6.494	10.5016	8.4515	1.1713	4.9764	6.5787	6.3172	0.8468	3.717	5.937
Solyc01g005985.1.1	11.7207	178.233	157.347	195.19	77.5741	3.9813	45.1864	3.9213	32.5716	13.4279	20.1136	1.2174	11.1487	42.7855
Solyc01g006000.3.1	6.7574	6.5951	3.0737	4.5353	8.647	6.17	3.0482	1.1594	1.9365	2.054	3.0307	1.6647	1.3152	1.4257
Solyc01g006010.3.1	4.4479	4.2641	2.9814	4.3836	4.6474	1.8595	1.7834	0.4826	0.215	1.1401	2.1586	0.9576	1.319	0.963
Solyc01g006020.4.1	17.3957	17.53	19.5427	20.0431	28.2873	30.451	13.4097	2.1825	6.0683	20.274	21.0258	5.249	10.845	10.0047
Solyc01g006040.3.1	5.0706	2.124	3.0369	2.3794	4.4022	3.3743	1.2535	0.918	1.3228	0.8552	1.8766	1.6846	1.3505	1.0085
Solyc01g006050.2.1	0	2.126	3.9649	6.2579	1.1175	0	0.256	1.081	1.4444	0	1.3884	0.2822	0.2787	7.7121
Solyc01g006055.1.1	0	0	1.1692	1.2765	0	0	0	0	0	0.3048	0	0	0.5856	4.479
Solyc01g006080.2.1	0	1.0679	0.545	0	0.278	0.7932	0.2229	0	0.1048	0.1263	0	0	0.3336	0.2184
Solyc01g006090.3.1	9.7945	0.3173	5.0607	1.4145	3.2522	2.7776	1.4282	1.835	2.2185	2.5333	2.2182	2.327	0.6759	2.4329
Solyc01g006100.4.1	0	0.8732	0.2396	0.1256	0.11	0.1121	1.6758	0.512	1.4719	1.5992	3.8259	0.9235	0.432	0.5183
Solyc01g006110.3.1	17.1189	20.9531	17.9245	21.7023	30.5093	25.0291	12.4943	5.1968	5.1213	8.9978	14.586	4.8165	7.5369	7.9579
Solyc01g006120.4.1	24.1752	29.531	33.3522	25.572	36.0822	24.4122	17.0026	20.4188	10.2968	15.8397	18.1586	11.4836	16.9071	15.6735
Solyc01g006130.4.1	73.3292	44.8805	54.6811	60.4217	64.8493	77.675	57.0921	201.889	134.794	146.145	118.869	288.575	135.838	37.8513
Solyc01g006140.4.1	44.7295	29.1903	35.0434	34.364	36.3662	49.5399	26.6693	64.105	51.8049	50.088	41.6232	83.9318	46.6452	17.8869
Solyc01g006150.3.1	8.9125	6.1292	5.7468	12.3659	6.7696	12.4976	4.7981	1.9591	0.2634	7.4617	6.3003	5.5201	4.7272	4.1166
Solyc01g006160.3.1	224.276	138.737	81.6306	78.3959	103.737	161.742	92.9455	46.8894	57.2722	82.633	81.5823	59.6795	57.1818	114.014
Solyc01g006170.4.1	64.4021	27.1774	14.6194	6.0876	22.8244	25.2872	7.8217	1.3209	2.6475	5.1412	9.7797	4.3105	3.065	6.2825
Solyc01g006180.4.1	1.6374	1.5991	2.9528	1.3041	1.5991	1.8314	0.7633	0.3222	0.0574	0.7266	0.7206	0.4038	0.432	0.5084
Solyc01g006190.3.1	70.2812	54.1368	58.8277	48.1626	88.6625	67.2468	25.2174	6.089	10.6608	21.5876	22.012	9.898	17.0421	17.5571
Solyc01g006200.3.1	5.166	5.5951	4.245	4.3258	5.6096	7.1607	6.3924	1.1869	3.7285	7.3113	4.4554	1.5005	5.5407	4.986
Solyc01g006210.4.1	0	0	0.0905	0	0.2597	0.0847	0.2916	0.3078	0.2742	0.3305	0.2126	0.0918	0.136	0.408
Solyc01g006220.3.1	0.4399	1.452	1.0465	1.2587	1.0238	0.4815	4.531	9.4228	7.0359	9.3125	11.6624	11.4411	10.0874	2.8454
Solyc01g006230.3.1	13.6956	18.6329	17.7228	14.9809	22.5778	11.1924	13.5059	8.8764	12.4375	19.5912	18.3675	9.0121	18.579	10.8837
Solyc01g006240.3.1	0	6.1989	1.8833	0	0.6484	0.5286	2.773	0.1829	3.9107	1.7676	1.1056	0.191	0.1886	1.6976
Solyc01g006250.2.1	12.6681	3.0244	4.0862	3.7013	6.3826	8.3537	4.8048	0.6615	2.6843	4.5771	2.7541	0.7675	2.6529	2.5237
Solyc01g006260.4.1	4.7067	4.1095	4.6358	11.3508	8.198	9.243	6.2243	1.5501	2.2356	3.4872	4.6398	1.3875	1.5986	2.6716
Solyc01g006270.2.1	2.7617	3.5146	3.2616	5.4602	5.4584	3.4328	6.8783	40.5219	16.6967	21.4006	30.9538	68.7824	41.3829	0.245
Solyc01g006280.3.1	19.5464	27.0895	18.875	18.9714	21.1432	16.1036	24.9914	34.9411	25.5933	33.5072	35.027	57.4766	35.951	19.223
Solyc01g006290.4.1	0	56.2515	3.8854	11.9671	7.8224	0.6377	52.3152	21.3182	35.7403	74.9259	28.931	5.3237	13.5876	68.0483
Solyc01g006300.3.1	18.3854	139.988	37.1843	32.1819	258.522	14.9817	593.641	97.3074	486.257	466.509	269.989	37.6466	337.702	526.098
Solyc01g006310.3.1	0	0	0	0	0	0	0	0	0	0	0	0	0	0
Solyc01g006320.4.1	1.1765	16.0068	6.322	9.1323	5.8598	2.5023	39.3816	3.7786	26.0871	19.0183	14.5594	0.7399	7.1851	25.4244
Solyc01g006330.4.1	16.6111	26.6575	37.1774	44.901	33.3328	23.3287	10.5172	16.2117	17.4317	10.3641	14.3464	26.7808	12.9865	14.0886
Solyc01g006340.3.1	5.1932	1.3949	4.4497	1.9315	5.1683	3.3808	9.4305	9.8485	6.6733	5.1467	10.9236	12.0081	6.8074	6.2717
Solyc01g006350.4.1	2.4634	5.034	3.0904	1.7618	4.2458	2.3766	10.7849	21.0213	9.5101	16.0974	18.1353	18.4679	19.3351	6.2227
Solyc01g006360.4.1	0.195	0.5247	0.216	0.1698	0.2478	0.0876	1.7985	4.992	2.0834	2.7927	3.8751	4.5999	3.4467	0.5872
Solyc01g006370.3.1	0.1089	0.977	0.7878	0.3932	0.8941	0.2349	1.7208	6.8276	3.4905	3.0335	4.3249	7.9906	3.6682	0.952
Solyc01g006380.2.1	10.7109	4.0706	1.8551	1.4043	14.0503	6.2479	2.333	1.2012	3.4776	1.4187	2.0328	0	1.4865	3.0656
Solyc01g006390.2.1	0	0	0	0	0	0	0.7997	1.4067	3.1329	0.9063	0	0	0	0.7833
Solyc01g006400.4.1	7.7827	141.685	110.613	112.491	58.1581	9.3796	889.195	482.54	1430.18	332.392	211.358	12.0685	325.333	1256.74
Solyc01g006410.4.1	0	0	0	0	0	0	0	0.7539	0	0	0	0	0	0.6997
Solyc01g006420.3.1	0	0	0	0	0	0	0	0	0	0	0	0	0	0
Solyc01g006430.3.1	88.8076	402.672	250.095	340.008	108.482	72.1636	1610.05	398.373	1021.09	358.579	953.47	230.767	1050.11	1086.97
Solyc01g006440.2.1	0	0	0.0709	0.0619	0	0	0.0979	0	0.0767	0.074	0	0	0	0.1918
Solyc01g006450.4.1	4.935	4.5277	6.0805	5.5446	5.3204	2.2354	4.5946	3.2733	4.3199	2.8638	4.6686	3.9609	1.9648	2.3467
Solyc01g006460.3.1	0	0	0	0	0	0	0	0	0	0	0.1482	0	0	0
Solyc01g006480.3.1	3.0743	1.7025	3.2937	4.4479	4.45	3.5841	5.2452	4.22	6.6697	5.6031	4.5527	4.6439	3.5567	4.0849
Solyc01g006490.4.1	3.8034	2.7888	2.0183	1.5773	3.4539	2.1864	10.4271	12.5871	9.5892	14.0322	15.1324	17.4904	17.3086	7.5005
Solyc01g006500.4.1	12.375	16.3604	13.9173	7.7523	18.2614	20.366	7.3461	14.563	8.8608	10.7897	13.8119	21.9466	12.7308	5.1127
Solyc01g006510.3.1	69.4688	41.8266	66.1043	65.6738	75.1406	89.9404	41.1861	35.5796	22.3048	41.4003	43.0619	44.8049	50.4573	33.7667
Solyc01g006520.3.1	8.227	1.9851	4.7749	5.5439	8.353	6.7009	8.7882	2.2623	4.736	4.9189	4.7857	2.4806	4.433	5.2489
Solyc01g006530.1.1	0	0	0	0	0	0	0	0	0	0	0	0	0	0
Solyc01g006540.4.1	4.31	82.7155	42.5223	86.3362	14.7632	1.3055	13.7208	4.1402	21.7902	8.273	25.6186	2.7822	8.3484	61.3062
Solyc01g006550.3.1	6.1712	0	0.075	0.4587	1.6359	4.9485	8.216	2.2225	0.9737	4.7337	2.9509	1.4459	3.7576	7.1009
Solyc01g006555.1.1	135.899	30.2757	8.4067	27.9918	75.4224	91.2432	207.76	54.5363	74.1242	144.861	125.06	14.1949	94.4063	259.593
Solyc01g006580.4.1	0.2523	0.2971	0.0662	0.1612	0.0322	0.212	0.0997	0.0838	0.0868	0.1882	0.1483	0.0631	0.1587	0.0615
Solyc01g006585.1.1	0	0	0	0.136	0	0	0	0.1512	0.7185	0	0.1828	0	0.7278	0.1871
Solyc01g006590.3.1	0	0	0	0	0	0	0	0	0	0	0	0	0	0
Solyc01g006600.3.1	0	0	0	0	0	0	0	0	0	0	0	0	0	0
Solyc01g006610.2.1	0	0	0	0	0	0	0	0	0	0	0	0	0	0
Solyc01g006620.3.1	0	0	0	0	0	0	0	0	0	0.258	0	0	0	0
Solyc01g006630.3.1	3.4333	4.0457	3.8269	5.3157	4.2697	2.3372	3.6195	1.6004	2.5638	2.3281	3.1202	0.9974	1.6505	1.4852
Solyc01g006640.1.1	0	0	0	0	0	0	0	0	0	0	0	0	0	0
Solyc01g006650.2.1	0.9331	0	0.6721	0.5615	1.2407	0.4921	0.7529	0	0	0	0.6175	0.1778	0.2342	0.3688
Solyc01g006660.3.1	0.6288	3.2905	1.1996	0.3929	1.0899	0.2806	1.15	0	0.1081	0.1564	0.5869	0.3549	0.9513	0.3604
Solyc01g006670.2.1	1.4311	0.6954	0.9465	1.24	2.7154	2.2691	1.4698	0.2298	0.7166	1.3572	3.8893	1.5	1.3036	1.0664
Solyc01g006680.4.1	1.2191	0.6876	0.7199	1.1397	0.0516	0.1684	1.7391	3.4524	1.4015	2.3931	2.2716	2.7839	2.2085	0.8517
Solyc01g006690.4.1	20.9704	36.0837	43.2872	35.5431	43.5977	26.7962	16.088	3.1493	5.985	8.0874	11.2304	2.0281	11.9091	7.8427
Solyc01g006700.3.1	2.4811	2.6728	2.7574	1.7535	3.7472	3.3038	8.2802	7.3767	4.8134	8.5007	11.8421	14.033	8.0196	6.2138
Solyc01g006710.4.1	3.3801	3.2308	2.4708	2.637	4.3891	2.6726	5.133	3.5701	3.7895	3.0427	5.7303	4.8817	4.8414	3.4597
Solyc01g006720.4.1	56.1252	49.9745	53.0224	45.2631	78.7903	72.9897	10.3556	3.7515	7.6371	5.6161	9.0842	3.9176	5.6299	7.3761
Solyc01g006730.4.1	1.0541	0	0.4736	0.2068	1.3043	0.5317	0.6537	0	0	0.3951	0.1668	0.5284	0.2846	0
Solyc01g006740.4.1	4.0228	1.9755	5.5281	5.7169	11.419	6.951	1.3023	0.1718	1.8749	1.0147	1.1942	0.4486	0.7088	0.7175
Solyc01g006750.2.1	0	0	0	0	0	0	0	0	0	0	0	0	0	0
Solyc01g006760.3.1	0	0	0	0	0	0	0	0	0	0	0	0	0	0
Solyc01g006770.2.1	0	0	0	0	0	0	0	0	0	0	0	0	0	0
Solyc01g006780.4.1	18.8133	4.0223	16.7974	7.8792	27.6651	12.8048	5.0094	10.8764	3.4988	11.8406	6.026	26.187	10.4381	3.0843
Solyc01g006790.3.1	106.849	17.1403	61.6371	46.3109	124.278	78.6231	15.0036	9.9132	11.2394	23.6383	10.2714	27.6959	15.9331	13.621
Solyc01g006800.4.1	26.6553	20.8787	14.1456	13.0571	25.5846	15.9722	11.2483	8.7228	5.9085	10.5928	12.1613	8.2943	10.8498	7.4746
Solyc01g006810.4.1	1.7343	18.7781	9.3896	9.7156	7.5114	2.2599	17.5503	23.8589	18.7258	21.7988	27.4459	39.5769	25.1136	9.5524
Solyc01g006820.2.1	17.5964	77.2821	61.1641	46.315	41.589	39.7347	38.499	4.4462	11.0022	10.4764	32.6958	5.0301	12.61	11.806
Solyc01g006830.3.1	20.5718	28.1963	28.8816	32.3437	31.07	10.0827	24.7336	5.489	12.793	17.5099	23.9563	6.8653	12.9676	22.3907
Solyc01g006840.3.1	0	0	0	0	0	0.1034	0	0.0537	0.0478	0	0.1298	0.6726	0.2214	0.3487
Solyc01g006845.1.1	0	0	0	0	0	0	0	0	0	0	0	0	0	0
Solyc01g006850.1.1	1.4237	1.7987	0.1765	0.0514	0.4727	0.2753	0.4332	0.1715	0.7129	0.0921	0.3109	0.0597	0.1768	0.4774
Solyc01g006860.3.1	5.8715	7.8891	5.1942	7.4275	6.4618	5.999	2.7918	1.6072	1.7897	2.6845	4.5063	1.7717	2.9468	2.196
Solyc01g006870.4.1	9.007	49.3215	29.8564	27.7351	43.9853	9.869	12.9579	1.8312	3.5723	3.9574	9.1207	1.6703	5.5462	5.7546
Solyc01g006880.4.1	4.8006	3.8723	4.4053	3.7322	8.1068	2.7662	1.7896	2.9424	1.7284	2.1936	3.021	5.1123	2.319	1.6933
Solyc01g006890.3.1	2.2993	5.0784	2.2681	1.7295	5.4947	1.7177	2.2859	0.3497	0.8099	0.826	1.1412	0.7303	0.9737	0.8113
Solyc01g006900.3.1	52.7869	53.1018	40.4573	49.4812	38.6662	52.5707	51.6774	9.5192	16.7459	53.5179	50.7135	11.9111	26.9933	34.7647
Solyc01g006910.4.1	0	0	0	1.3505	0.2957	0	0.3557	0	0	0	0.7564	0	0.1291	0
Solyc01g006920.4.1	0.131	0	0.3383	0.4728	0.3106	0	0	0.1314	0	0	0.0397	0.0686	0	0
Solyc01g006930.3.1	11.783	37.3494	19.4538	15.3794	26.2763	11.126	14.7007	0.8965	4.5458	6.9601	10.3364	1.1702	8.4631	7.0078
Solyc01g006940.4.1	33.2268	23.9511	20.7086	26.1981	16.0987	30.6861	22.8068	132.132	52.1919	59.843	56.1562	142.152	61.0927	19.9913
Solyc01g006950.3.1	2.0687	1.436	0.7853	4.306	3.4045	1.7959	2.4089	1.3983	3.6237	4.1403	1.9464	2.478	3.1027	2.3595
Solyc01g006960.3.1	2.0206	3.8053	1.4986	2.0333	3.1186	1.4909	1.6733	1.9019	1.0027	1.7087	2.0645	2.0571	1.7814	1.3328
Solyc01g006970.4.1	6.361	4.746	5.1329	4.2884	7.0196	6.3586	12.0235	43.0751	22.8198	34.4134	34.3362	52.2783	25.8296	4.9011
Solyc01g006980.4.1	10.4075	7.1228	8.8363	13.8924	12.2263	8.5503	8.0851	5.3946	5.1551	6.1346	8.0921	5.736	4.6532	11.242
Solyc01g006990.4.1	15.3338	11.99	12.5674	10.5791	9.6147	10.2239	18.9398	49.2668	30.8083	24.2179	37.3687	37.086	30.2854	22.3279
Solyc01g007000.4.1	0.1365	4.4766	0.2116	1.9711	0.1619	0	0.5192	1.4384	0.4881	0.1471	0	0.0715	0	2.0342
Solyc01g007010.2.1	3.8638	19.6128	28.8764	18.9942	23.2374	2.8016	5.3146	4.432	2.5293	3.4948	2.0091	0.5785	0.9999	14.7176
Solyc01g007020.4.1	13.404	18.2614	26.3439	18.5435	25.1806	2.3011	8.2199	5.4065	4.8163	1.35	1.6719	0.9191	1.9451	28.472
Solyc01g007030.3.1	5.147	6.2526	8.3252	5.6557	8.0942	1.2981	0	17.5195	18.0078	2.1705	0.2715	0	0	34.6031
Solyc01g007040.4.1	0.4137	0	2.5649	3.6094	4.4151	0	0	3.1832	1.4795	0.8916	0	0	0	3.7249
Solyc01g007050.3.1	1.6424	0	0.6172	0	0.7083	1.0105	0	0.1499	0	0	0	0	0	0
Solyc01g007060.3.1	6.2211	5.4168	3.6789	7.4652	7.5054	7.0923	4.9927	3.7536	4.646	3.6816	5.2355	5.2014	4.2807	2.4452
Solyc01g007070.3.1	51.3143	77.2061	54.1167	57.3896	88.7644	59.8252	45.4063	5.9667	11.2829	23.6173	36.1944	7.109	22.8243	27.3854
Solyc01g007080.3.1	0	0	0	0	0	0	0.1043	0	0	0.0788	0.2662	0.0383	0.0379	0.545
Solyc01g007090.1.1	0	0	0	0	0	0	0	0	0	0	0	0	0	0.0192
Solyc01g007100.3.1	43.8426	40.4305	39.9325	38.381	51.3522	42.9283	19.7432	4.7377	9.2635	15.8646	23.2962	8.2599	13.9957	17.8484
Solyc01g007110.3.1	21.6231	20.8093	16.1929	15.3855	24.0441	17.8101	9.3467	2.6494	4.7706	8.5949	7.2912	2.7079	5.6393	8.5275
Solyc01g007120.3.1	21.0738	12.1969	10.3376	10.7887	19.8883	15.8761	7.8343	6.7183	4.7681	7.5704	10.8877	11.1792	7.5378	5.8924
Solyc01g007130.3.1	1.8896	4.2187	6.4914	5.6238	6.4198	5.7275	4.5167	2.3066	4.1553	3.1372	4.2754	2.5159	2.934	3.2824
Solyc01g007140.3.1	0.851	0.404	0.6267	0.5297	0.8816	0.4681	0.3814	0.1571	0.2536	0.369	0.4866	0.205	0.1013	0.2916
Solyc01g007150.3.1	6.6433	11.5058	6.5709	6.0734	9.1613	6.8815	20.6314	36.2347	30.9974	29.6912	40.7038	57.4164	37.075	16.1334
Solyc01g007160.4.1	0	0.1442	0.2454	0.3215	0.0469	0	0.2258	0.1986	0	0.064	0.3841	0.6222	0.1638	0.2212
Solyc01g007170.4.1	0	2.879	0.6908	0.1645	0.3603	0	0.5201	0.061	0.815	0.6549	0.4424	0.1274	0.1887	0.0566
Solyc01g007180.3.1	4.3067	3.6622	3.956	2.6347	6.0719	5.5053	1.5927	0.2401	1.1124	1.8823	2.9609	1.0031	1.3869	2.0504
Solyc01g007190.3.1	32.1778	35.3064	35.9338	45.0492	30.3634	25.0046	24.3484	3.4727	10.3635	10.3474	17.7362	3.2639	11.4609	15.9535
Solyc01g007200.2.1	0	0	0.1062	0	0	0	0.0978	0.0774	0	0.6925	0.3742	0.3772	0.1064	0
Solyc01g007210.3.1	0	0.8062	0	0	0	0	0	0	0	0	0	0	0	0
Solyc01g007220.4.1	49.9202	175.403	168.499	159.333	196.081	61.7967	98.1266	19.971	42.981	75.1474	66.8693	16.0571	39.0059	124.984
Solyc01g007230.4.1	20.0234	35.8324	15.3521	37.8955	17.6177	22.4809	19.6558	1.9449	17.9031	12.0657	14.498	1.1284	12.1463	17.4482
Solyc01g007240.3.1	0	0	0	0	0	0	0	0.2752	0	0.1477	0.3326	0	0	0
Solyc01g007250.4.1	18.6074	10.1137	5.4632	6.3874	6.7878	10.5643	2.6325	1.2116	1.2655	4.688	3.3586	2.8142	2.1114	1.6673
Solyc01g007260.3.1	0.1035	0	0.4814	0.2803	1.1663	0	0.6399	0	0.324	0.4463	0.1256	0	0.1607	0.7714
Solyc01g007263.1.1	0	0	0	0	0	0	0	0	0	0	0	0	0	0
Solyc01g007267.1.1	2.8864	2.4751	0.1755	1.2643	1.7115	0	0.4037	1.2355	0	0.8234	0.618	0.8453	0.6151	0.1582
Solyc01g007740.4.1	17.1304	8.2218	10.2739	12.5214	10.4192	16.0943	34.8596	30.2944	23.6418	34.0912	42.6134	41.1759	37.4443	21.1061
Solyc01g007750.3.1	26.2708	26.8306	22.8241	15.8494	30.9103	28.449	9.5886	3.993	6.2555	8.8706	7.157	4.5294	6.2481	9.2006
Solyc01g007760.3.1	6.0673	2.6955	4.8726	4.0369	6.8251	6.5027	2.4728	1.9835	1.6739	2.3539	3.7437	3.2524	2.4763	3.617
Solyc01g007770.2.1	70.0013	38.9098	25.8924	24.0144	36.4526	57.6878	21.8621	3.8889	15.243	14.1972	11.1256	4.8734	11.8984	32.9636
Solyc01g007780.4.1	6.7174	2.7523	2.0332	2.8343	3.2289	4.6306	2.0978	0.6982	0.9596	1.3708	0.8922	0.5208	1.8103	3.5174
Solyc01g007790.4.1	4.7178	2.9133	2.8642	3.9566	5.0819	3.1358	1.4487	0.1578	1.0897	1.3134	1.4429	0.2472	0.8343	1.3001
Solyc01g007800.3.1	0	3.8309	1.738	3.0362	3.4905	0.4065	9.1967	13.0827	7.8949	8.8362	18.6205	25.121	6.9639	15.4708
Solyc01g007810.1.1	0.4186	29.8747	22.71	23.6142	16.7538	0.2023	22.5905	96.3168	62.5967	65.0738	55.358	81.7174	41.5968	16.7664
Solyc01g007830.2.1	0	0	1.1453	0	2.6287	0	0	0	0	0	0	0.2323	0	0.2065
Solyc01g007840.3.1	10.3985	16.1166	8.9856	7.1202	5.7405	4.5066	8.0132	8.0975	4.4884	10.8199	7.6132	5.8254	7.98	12.4416
Solyc01g007850.2.1	7.2932	4.5751	6.2703	5.9354	7.5856	4.5658	0.6253	0.6	1.1225	1.1596	2.4298	1.5665	0.7735	0.4733
Solyc01g007860.3.1	65.9202	97.2912	63.9575	62.793	75.5197	57.4556	55.8124	11.2781	30.3004	57.3158	50.7033	15.2031	37.9988	62.634
Solyc01g007870.3.1	0.9447	22.8097	3.9051	3.3043	6.162	0.4567	6.1766	1.4223	2.7453	2.7999	2.0059	0	0.7334	2.97
Solyc01g007880.4.1	3.0014	2.9436	3.3933	3.5168	4.9063	3.8734	1.1914	1.748	1.2925	1.6618	1.6119	2.1502	1.7672	0.9041
Solyc01g007890.3.1	29.5819	14.6647	30.3843	29.182	52.7985	38.1906	17.3903	2.3993	8.9768	7.2133	17.8367	2.8187	10.0214	10.4097
Solyc01g007900.4.1	5.1094	4.8491	4.8675	3.8311	9.4833	7.2038	4.0491	2.3771	3.7237	4.603	4.278	1.5341	3.5535	2.6523
Solyc01g007910.3.1	6.4837	7.4509	3.793	3.8797	4.0378	6.0583	6.3265	4.2172	4.7499	6.7141	6.841	4.4673	6.274	6.658
Solyc01g007920.2.1	15.9772	12.916	7.9584	9.1818	8.5194	13.7242	5.3014	4.2686	3.9053	5.8221	5.1251	6.3854	4.5213	7.1201
Solyc01g007930.4.1	10.4259	22.5343	9.3398	17.0183	20.1517	14.3342	15.6446	42.8426	15.7383	19.2616	16.6333	18.9464	20.5331	13.117
Solyc01g007940.4.1	0	0	0	0	0	0	0	0.0369	0	0	0.0223	0	0	0
Solyc01g007950.4.1	1.3259	0.8463	1.9507	2.86	0.986	2.1726	1.8165	0.9699	3.9783	1.1625	2.0585	0.1649	0.7676	1.8839
Solyc01g007960.3.1	0.0699	0	1.0843	0	0.1659	0.2705	0.6652	0.0702	0	0.0754	0.2122	0	0.1448	0.5864
Solyc01g007970.2.1	0	0	0	0	0.1357	0.5531	0.0544	0	0	0	0.0347	0.06	0	0.1066
Solyc01g007980.4.1	32.652	18.7331	29.7929	24.0858	41.1866	40.189	17.6933	2.7254	2.5178	13.1868	18.3843	3.2327	12.076	8.5249
Solyc01g007990.4.1	13.5689	11.292	5.6732	9.3474	15.2404	9.409	8.6024	1.7845	1.7849	6.4543	7.2285	2.779	4.9724	6.4504
Solyc01g008000.3.1	83.2485	144.49	83.9579	81.3251	96.672	73.4637	171.062	186.554	140.521	168.074	161.986	138.986	175.055	174.556
Solyc01g008010.3.1	26.5682	20.3713	27.7023	24.8794	27.6336	30.3073	12.3108	13.6129	10.1145	15.6684	15.5857	18.1196	17.5028	11.5763
Solyc01g008020.4.1	7.4361	11.5455	7.8208	5.7587	9.2359	8.0826	6.0882	2.6719	4.0915	4.7182	8.4882	3.2053	3.8259	7.7054
Solyc01g008040.1.1	0	0	0	0	0	0	0	0	0	0	0.1754	0	0	0.2694
Solyc01g008050.4.1	0	0	0	0	0	0	0.5853	0.1765	0	0.0947	0.32	0	0.364	0.2457
Solyc01g008060.3.1	12.6587	16.7706	13.7032	11.7025	16.8564	10.12	31.9359	47.8817	30.94	40.4495	45.4695	47.5991	53.5065	15.9476
Solyc01g008070.3.1	34.801	16.6257	14.7484	15.5976	20.9035	36.0137	11.3691	14.1908	7.3326	14.2902	15.6358	15.7823	14.3184	8.1104
Solyc01g008080.3.1	232.78	270.016	132.158	123.609	170.938	171.947	229.665	111.754	225.401	174.777	198.873	133.439	137.561	257.478
Solyc01g008090.4.1	258.243	223.124	151.592	122.979	158.62	234.931	102.993	26.1603	95.1521	89.8958	91.2732	23.9167	63.0665	116.879
Solyc01g008100.3.1	14.8039	20.8231	20.5663	18.8677	10.6127	19.3916	18.5872	21.4051	21.815	29.9169	23.5521	26.2501	24.7487	13.7275
Solyc01g008110.4.1	88.0651	145.911	225.965	232.527	83.1152	123.755	244.152	403.585	253.829	448.702	419.541	333.64	539.272	185.711
Solyc01g008120.4.1	7.9866	6.2033	7.1873	6.6648	10.1131	5.7861	3.7489	3.7312	2.5112	3.5331	4.8511	5.4594	3.4147	3.7007
Solyc01g008130.4.1	0.1704	2.4326	0.7705	1.7882	1.1368	0.2883	1.175	0.278	0.2476	0.7117	1.344	0.4019	0.4631	1.4089
Solyc01g008140.4.1	8.4934	12.9761	12.1692	9.9707	16.3132	7.758	16.1538	5.073	6.8951	8.0301	15.7416	5.4615	11.8931	14.8036
Solyc01g008150.1.1	25.8013	0	0	22.7203	5.224	36.5042	4.1891	1.2632	0	4.0691	8.3986	1.9788	8.4682	10.5513
Solyc01g008160.4.1	41.4152	13.5892	18.5739	21.8957	15.2037	25.8833	16.196	16.9047	18.7677	13.8165	21.9597	19.7614	17.6944	15.9228
Solyc01g008170.3.1	34.4114	25.0269	19.6163	18.2096	24.805	25.1147	10.9508	5.0792	5.9524	8.435	11.7338	5.6813	9.685	8.4639
Solyc01g008180.3.1	4.7117	4.5859	3.6371	3.3049	4.847	3.8692	12.9291	24.4145	16.8003	20.0969	23.2451	23.6069	23.3577	6.1867
Solyc01g008190.4.1	5.0136	4.4059	4.9054	1.348	1.9608	2.3204	5.8329	7.6552	2.9567	7.5299	10.4186	13.0258	6.7908	5.7631
Solyc01g008200.3.1	25.6467	6.747	9.0313	7.0773	17.8223	10.6603	13.6703	12.1328	1.9718	9.8586	15.36	12.6703	9.9765	13.8468
Solyc01g008220.3.1	0.2306	5.2523	0.3872	0	0.1025	0.1115	10.9918	8.9974	7.9378	6.6166	12.6248	12.7798	10.5324	5.8263
Solyc01g008230.4.1	95.5743	106.698	66.4666	85.8086	67.6098	79.1108	54.1475	12.0544	38.8132	25.7304	38.6233	10.01	18.4982	42.7272
Solyc01g008240.4.1	0	0	0	0	0	0	0	0	0	0	0	0	0	0
Solyc01g008250.3.1	276.63	70.6351	125.24	108.299	111.992	243.687	38.5021	7.1434	35.6598	14.6167	19.3882	9.9582	23.9781	44.9685
Solyc01g008260.4.1	7.1546	6.6715	5.5972	4.3203	8.0663	6.3812	3.6415	0.8597	0.7208	2.2534	2.6286	1.6899	2.2948	3.1914
Solyc01g008270.3.1	8.4655	8.1518	5.761	9.0853	7.5294	4.0672	59.4207	109.11	67.7984	77.408	84.7353	77.2608	69.5684	28.609
Solyc01g008280.4.1	8.1816	3.072	3.4844	1.7902	4.8218	4.9377	4.3382	5.3749	3.4138	5.8781	5.5949	4.5736	4.6194	5.5887
Solyc01g008290.3.1	5.4514	2.4765	1.9554	2.3992	2.2974	1.8076	2.5063	3.9792	3.5247	3.253	4.4959	5.8791	3.7075	1.878
Solyc01g008300.2.1	1.3443	0	1.0915	0	0	0.7427	1.2784	3.6623	1.5454	1.3453	0.5825	0.4026	1.3915	1.61
Solyc01g008310.4.1	10.9474	7.9842	7.5039	8.1959	11.8059	8.8055	6.0079	5.8292	4.1764	5.9249	7.8907	7.0551	6.1188	6.0067
Solyc01g008320.3.1	6.578	6.5115	6.9166	6.0412	10.1433	5.9702	7.7373	5.3992	5.9843	3.9579	9.1967	4.754	7.4245	7.6279
Solyc01g008330.4.1	5.9871	8.0314	5.6592	6.326	6.4439	7.16	6.267	9.0779	9.3363	7.4079	10.2334	10.8705	7.1667	7.0769
Solyc01g008340.3.1	4.3847	2.0947	1.731	2.1345	3.0673	2.0957	1.8037	0.8159	1.0792	1.7521	2.0323	1.291	1.7084	1.3308
Solyc01g008360.3.1	56.3655	38.2224	33.3127	27.79	33.5361	42.1768	30.7017	8.1372	12.4266	23.6114	26.8161	8.9024	20.3809	33.2644
Solyc01g008370.3.1	27.8927	42.481	26.6233	29.1649	29.8117	30.0007	51.5274	55.2035	32.4838	61.6207	67.9549	44.4913	63.894	32.6188
Solyc01g008390.3.1	0	0	0.0383	0.2009	0	0	0	0.149	0	0.16	0.1801	0	0	0.0346
Solyc01g008400.3.1	0.0139	0	0.0863	0.3516	0.165	0.0807	0.0926	0.0838	0	0.1199	0.1688	0.0583	0	0.1296
Solyc01g008410.3.1	0	0	0	0	0.2752	0.2992	0.0736	0.2329	0	0.2918	0	0	0	0
Solyc01g008420.3.1	1.66	1.8214	3.8736	6.5009	6.8585	4.8148	1.5786	0.6718	0.9336	1.4716	1.3969	0.7858	1.0532	0.5736
Solyc01g008425.1.1	0	0	0	0	0	0	0	0	0	0	0	0	0	0
Solyc01g008440.3.1	8.029	17.7337	9.7476	11.4787	10.487	6.0254	7.3417	2.7895	6.3254	4.0087	7.6296	3.634	5.2017	7.7404
Solyc01g008450.1.1	0	0	0	2.6416	0.8009	0	0	0	0	0.2426	0.2731	0.236	0	0
Solyc01g008460.3.1	6.0421	5.6987	3.471	2.5066	4.673	4.7893	3.1406	0.8287	1.9126	2.8716	3.1418	1.1211	1.7481	2.2373
Solyc01g008470.3.1	1.9525	4.299	1.0404	2.9739	2.026	0.5309	1.8277	2.0822	1.473	1.874	1.9247	1.1671	1.6105	1.563
Solyc01g008473.1.1	0	0	0	0	0	0	0	0	0	0	0	0	0	0
Solyc01g008475.1.1	0	0	0	0	0	0	0	0	0	0	0	0	0	0
Solyc01g008477.1.1	0	0	0	0	0	0	0	0	0	0	0	0	0	0
Solyc01g008479.1.1	0	0	0	0	0	0	0	0	0	0	0	0	0	0
Solyc01g008480.4.1	8.3786	8.6686	7.1755	8.3026	15.9828	7.3572	7.8215	16.7803	6.6895	9.5956	11.409	12.3807	13.4204	3.6278
Solyc01g008490.4.1	13.66	6.499	8.0348	7.7905	13.1117	7.4825	5.8676	5.2264	8.0998	7.6105	8.8276	7.0654	7.7898	4.2525
Solyc01g008500.4.1	1.515	2.6406	0.5446	1.6053	7.3428	1.21	3.226	1.6528	0.4712	2.4136	2.4974	1.4153	2.1819	2.6383
Solyc01g008510.3.1	0	0	1.2463	0	11.7989	2.9149	1.7203	0.6052	8.8958	1.2997	0.7316	0	0	18.8163
Solyc01g008520.3.1	0.104	0	0.1289	0.1126	0.2096	0.1106	6.9701	11.6139	6.1072	13.445	9.7	11.2021	6.7906	1.317
Solyc01g008530.3.1	2.4046	2.2443	2.6667	4.1556	1.7388	3.3171	4.3782	15.9231	10.2518	11.5351	10.051	15.3068	9.7894	4.2885
Solyc01g008540.4.1	0	0	0	0	0	0	0	0.0169	0	0.0725	0	0.0705	0	0
Solyc01g008550.4.1	75.1089	74.7445	50.94	52.7869	66.0432	69.2039	71.2571	60.813	41.7594	76.2392	62.4867	41.3181	52.6284	51.6152
Solyc01g008560.3.1	3.5773	6.9705	5.0117	9.0907	9.5095	5.8261	4.9087	3.8073	1.4382	2.9237	4.6315	2.9946	3.6532	2.7284
Solyc01g008570.1.1	0	0	0	0	0	0	0	0	0	0	0	0	0	0
Solyc01g008580.1.1	0	0	0	0	0	0	0	0	0	0	0	0	0	0
Solyc01g008590.1.1	0	0	0	0	0	0	0	0	0	0	0	0	0	0
Solyc01g008600.4.1	1.0863	4.289	0.842	2.8599	0.6441	0.6564	0.99	1.7718	0.8499	1.0732	1.9221	1.6605	1.4056	1.6865
Solyc01g008610.4.1	0	0	0	0	0	0	0	0	0	0	0	0	0	0
Solyc01g008620.4.1	8.2146	1.4443	1.3404	0	1.7945	5.6429	8.223	3.363	3.6724	5.4748	3.1473	9.5165	3.0209	14.5989
Solyc01g008640.4.1	0	0	0	0	0	0	0	0	0	0	0	0	0	0
Solyc01g008650.3.1	0	0	0	0	0	0	0.4471	0.0787	0	0.1689	0.2852	0	0.0811	0.073
Solyc01g008660.4.1	9.6093	7.4782	2.0946	5.1498	9.526	3.8467	6.4252	11.0763	11.8136	9.6277	11.1122	9.7572	6.4499	6.1538
Solyc01g008670.4.1	4.4125	61.9326	32.1036	77.0175	11.6676	0.9224	47.2916	26.7521	63.977	14.523	82.8718	17.9998	27.837	105.587
Solyc01g008680.4.1	0	0	0	0	0.3111	0.0634	0.1871	0	0	0	0.0796	0.0688	0	0
Solyc01g008690.3.1	0	0.1682	0.1193	0	0.219	0	0	0.0927	0	0	0.168	0	0.0478	0.258
Solyc01g008700.4.1	5.3844	5.8401	7.5514	5.6931	8.5518	5.28	4.6266	1.4669	0.8597	3.5438	3.4297	1.1287	2.0304	3.1884
Solyc01g008710.5.1.1	0	0	0	0	0	0	0	0	0	0	0	0	0	0
Solyc01g008720.2.1	0	0	0	0	0	0	0	0	0	0	0	0	0	0
Solyc01g008730.3.1	3.7297	5.1061	3.1813	3.2418	5.4995	4.0065	3.6219	3.1691	1.9762	3.4878	5.411	4.2195	3.5339	1.8933
Solyc01g008740.2.1	0	0	0	0	0	0	0	0	0	0	0	0	0	0
Solyc01g008760.4.1	4.3643	2.8422	2.1388	2.193	3.9484	4.3934	3.1234	2.5063	2.5344	2.1335	2.5111	2.971	2.0027	2.4308
Solyc01g008770.3.1	4.2138	3.6068	4.9344	5.5624	7.1872	4.0345	9.009	2.0891	2.3263	3.0678	5.9419	2.2779	8.0847	2.5756
Solyc01g008780.3.1	88.3231	61.736	81.8301	80.3877	123.719	89.1364	29.477	3.4367	10.8602	17.2852	23.0019	4.7223	15.8749	26.7245
Solyc01g008790.4.1	4.9258	14.1115	9.4992	14.6686	12.626	7.4247	5.0163	3.4452	2.3235	5.2249	5.2235	5.6102	4.6171	5.4193
Solyc01g008800.3.1	4.2913	10.2858	6.5666	7.5233	12.9575	3.6542	4.6774	1.3087	1.3872	3.7531	3.945	2.3874	3.0069	3.9512
Solyc01g008810.3.1	7.2929	16.5196	12.3529	7.7209	15.9966	8.9062	12.7755	14.5294	13.3844	17.1372	18.2287	14.6558	15.9495	13.6375
Solyc01g008820.3.1	22.1727	9.6739	10.8433	12.3743	17.0729	19.5495	10.127	5.2972	6.9526	8.4643	9.8323	5.3682	6.7562	10.4432
Solyc01g008830.2.1	1.1958	3.3204	1.5653	1.0383	2.269	0.9029	1.0722	0.2058	0.9063	0.3682	0.5665	0.1432	0.5305	1.8883
Solyc01g008840.3.1	13.5447	13.2152	9.0771	10.6355	14.8205	10.7245	4.2558	0.8123	2.1709	4.7973	5.2853	1.5719	1.922	3.3482
Solyc01g008850.3.1	232.283	82.7899	136.56	157.905	292.35	311.161	47.2159	63.1669	27.9862	71.3711	83.3676	54.5207	58.0503	22.9972
Solyc01g008860.1.1	0	0	0	0	0	0	0	0.0742	0	0	0	0	0	0
Solyc01g008870.1.1	0	0	0	0	0	0	0	0	0	0	0	0	0	0
Solyc01g008880.3.1	0	0	0	0	0	0	0	0	0	0	0.3798	0	0	0
Solyc01g008890.4.1	52.6793	58.9593	47.9205	51.5606	74.6529	48.7234	13.995	3.9791	4.6725	10.6812	18.4383	5.8553	5.9069	9.1762
Solyc01g008900.4.1	1.3688	1.0233	0.6166	1.2672	1.3944	2.1378	1.9526	1.779	0.4393	1.2104	2.1505	1.4347	0.763	1.2751
Solyc01g008910.2.1	3.5777	1.992	14.2238	14.6213	5.0677	12.1062	3.2133	0.798	2.0437	2.142	1.8086	1.875	3.9091	2.0366
Solyc01g008920.4.1	61.1181	24.0961	37.9405	36.7252	47.1386	63.7923	19.9787	26.5345	16.84	29.2665	27.0079	36.7772	31.4625	15.7081
Solyc01g008930.4.1	52.2827	27.8675	24.1075	24.7431	38.3034	25.7155	6.6483	1.3329	3.6071	6.238	6.2628	1.7728	3.2163	2.4508
Solyc01g008940.2.1	0	24.3647	7.7724	6.7888	6.5409	3.3934	3.8147	1.0065	0.4483	0	0	0	0	0.4671
Solyc01g008950.4.1	113.356	154.926	94.8254	99.4541	99.5974	101.958	97.1319	54.8156	64.9031	106.53	89.7769	40.4093	73.5916	107.651
Solyc01g008960.3.1	65.9264	95.609	65.0147	63.5015	84.3217	62.2035	147.906	215.271	106.763	180.671	185.751	134.741	168.253	61.3996
Solyc01g008970.4.1	172.994	295.106	220.726	208.584	301.386	148.778	220.451	341.374	199.936	297.388	311.873	347.572	277.312	148.471
Solyc01g008980.3.1	12.2825	5.8926	7.8409	6.9088	10.6604	8.7554	4.5494	0.9603	0.9549	2.6378	3.1046	1.306	2.4415	3.7515
Solyc01g008990.4.1	3.6293	7.1987	3.2816	3.4165	5.1109	3.3443	3.9097	3.6996	3.2196	2.7195	4.0937	3.5663	3.6394	2.5091
Solyc01g009000.3.1	35.1092	55.1541	36.5729	32.5806	49.1602	40.2141	45.0533	26.252	16.8934	33.4302	52.0916	27.3411	38.0939	56.1481
Solyc01g009010.3.1	16.6688	10.0339	13.2348	17.0639	11.2805	12.8144	12.0233	3.1575	7.9184	8.9819	11.0164	4.2506	8.9204	13.138
Solyc01g009020.4.1	42.9379	52.5291	42.5685	55.9428	48.9405	52.0737	30.1555	15.3045	22.7227	23.0552	23.2865	6.9973	15.6268	44.8367
Solyc01g009030.4.1	1.0911	1.1878	0.615	0.8314	1.294	0.2466	0.539	0.0711	0.3041	0.6414	0.4126	0.2525	0.5721	0.2904
Solyc01g009040.4.1	0	4.7018	0.9677	0.5635	1.1105	0	1.8997	0	0.5582	0.2018	1.0604	0.1963	0.4523	1.5119
Solyc01g009050.3.1	4.3433	3.2702	3.0353	3.3331	4.7768	4.0878	4.6252	9.3915	4.2144	5.3817	6.6234	11.3023	6.6402	3.3233
Solyc01g009060.3.1	7.3734	9.051	7.513	5.7244	9.8752	8.8733	8.728	10.428	9.6123	10.5024	13.763	13.7138	12.5694	7.7327
Solyc01g009070.3.1	17.991	9.5224	12.4038	12.4923	16.8165	14.0254	3.3389	0.6283	0.9004	3.5199	3.8637	1.2552	2.7892	2.3832
Solyc01g009080.4.1	81.8398	55.5729	79.747	75.3213	76.999	107.886	39.3635	55.3837	53.9634	45.9011	44.824	82.8372	45.4924	36.0886
Solyc01g009090.3.1	10.7102	9.6043	8.0429	8.4078	12.7822	8.7941	6.4974	9.4248	6.2862	9.5375	12.4965	11.9141	9.1112	6.3961
Solyc01g009100.4.1	66.336	44.5443	24.7281	21.3914	18.2377	44.8823	28.6767	14.9748	31.4515	22.8817	24.5768	20.5101	18.1763	22.9311
Solyc01g009120.3.1	4.7029	2.5634	3.5301	3.5531	2.985	4.5193	1.9257	2.7638	2.0644	2.2741	2.6635	2.6234	2.5075	1.851
Solyc01g009140.1.1	0	0	0	0	0	0	0	0	0	0	0	0	0	0
Solyc01g009145.1.1	1.4062	0.4633	0.7389	0.5593	2.1199	0.2996	1.6319	0.2392	0.1279	0.7706	0.6362	0.3997	0.3948	1.1545
Solyc01g009160.2.1	6.0389	19.4303	17.3722	18.7092	9.097	5.2072	2.6386	1.6381	2.4808	1.9348	3.5644	1.0264	0	6.5373
Solyc01g009165.1.1	0	0	0	0	0	0	0	0	0	0	0	0	0	0
Solyc01g009170.4.1	61.5701	62.5953	39.256	28.0753	58.1626	42.6171	286.818	803.436	399.61	767.424	542.669	682.167	647.489	111.095
Solyc01g009180.4.1	15.8072	10.4332	9.2888	9.5025	11.0977	13.0353	7.6112	7.0444	8.3396	11.5117	11.8955	6.5015	8.6193	5.3764
Solyc01g009190.3.1	0.2175	0	0.3371	0	0.8167	0.6307	0.1379	0.1455	0	0.0781	0.4397	0.6838	0.075	0
Solyc01g009200.4.1	0	2.0086	0.1424	0	0.4902	0	1.1793	0.3457	0.4928	0.4455	0.1672	0.0722	0.4279	0.5134
Solyc01g009210.2.1	0	0	0	0	0	0	0	0	0	0	0	0	0	0
Solyc01g009220.3.1	0	3.9418	1.5032	1.8179	0.5308	0	1.2769	0	0	0.1206	0.2715	0	0.1158	0.4169
Solyc01g009230.4.1	10.3796	9.4696	6.5013	6.3477	8.7419	7.2907	2.6993	4.1246	3.2576	5.5702	5.1401	5.8948	5.5475	2.9104
Solyc01g009240.4.1	0	0	0.1803	0.0394	0.0517	0.1687	0.0829	0.0438	0	0.047	0.0529	0	0	0
Solyc01g009245.1.1	52.6349	37.721	42.1883	46.8653	39.8421	53.4464	37.2259	4.7004	13.108	11.0815	16.3048	3.5214	14.3323	18.1132
Solyc01g009250.3.1	6.0452	0	4.2533	4.9921	10.5247	9.202	4.0364	0.6455	3.9101	2.4951	3.1211	1.3482	5.3256	3.3547
Solyc01g009260.1.1	0.5964	0	0.5478	0	0.943	2.1782	0	0.266	0	0	0.1608	0.2778	0.1372	1.2345
Solyc01g009270.1.1	0	0	1.0228	1.7868	0.939	3.4449	0.3765	0.1325	0.531	0	0.1601	0.1383	0	0.1229
Solyc01g009280.4.1	5.2358	3.5925	4.372	4.6404	5.8784	3.3475	23.229	37.2768	25.7452	33.1183	38.0637	48.0508	38.0034	12.852
Solyc01g009290.4.1	4.0892	3.6958	3.3468	3.8533	5.7416	5.5348	36.1805	74.6568	47.3769	49.1018	50.1293	56.2165	56.5932	19.7918
Solyc01g009300.3.1	1.7544	6.2209	5.6104	3.488	4.5968	2.1775	27.562	33.9561	45.596	50.819	42.9453	55.7377	60.2847	7.3097
Solyc01g009305.1.1	0	0	0	0	0	0	0	0	0	0	0	0	0	0
Solyc01g009310.3.1	9.119	10.6729	4.4665	5.6696	11.0777	8.5331	10.3525	3.1016	3.0158	11.2968	9.3118	3.0273	6.1884	8.5225
Solyc01g009320.2.1	0	0	0	0	0	0	0	0	0	0	0.0755	0	0	0
Solyc01g009330.1.1	0	0	0	0	0	0	0	2.6469	0	2.2105	1.9553	0.1536	0	0.8188
Solyc01g009340.4.1	0	0	0.5644	0.2465	0.4318	0	0.6493	0	0.6512	0.1472	0.994	0	0	0.212
Solyc01g009350.2.1	0	0	0	0	0	0	0	0	0	0	0	0	0	0
Solyc01g009360.1.1	0	0	0	0	0	0	0	0	0	0	0	0	0	0
Solyc01g009370.2.1	0	0	0	0	0	0	0	0	0	0	0	0	0	0
Solyc01g009380.3.1	1.4175	1.8508	1.2555	1.3578	1.2579	1.1187	1.4122	2.7438	1.1381	1.8705	2.5738	2.4358	1.6569	0.6647
Solyc01g009390.4.1	4.1011	5.2687	3.7807	6.3115	6.8054	4.2074	2.0482	0.385	0.4748	2.1304	2.6848	0.4639	1.0689	1.8139
Solyc01g009400.3.1	0	0	0	0	0	0	0	0	0	0	0	0.0714	0	0
Solyc01g009410.3.1	0	0	0	0	0	0	0.3051	0	0	0.0576	0.0649	0	0	0
Solyc01g009420.4.1	33.8476	50.681	28.0215	26.14	25.3466	32.0987	253.688	553.826	260.299	491.501	390.27	385.268	432.091	103.513
Solyc01g009430.3.1	137.78	99.8345	141.81	163.591	228.475	186.744	222.29	22.1438	69.6336	84.5257	126.612	23.8185	82.6145	101.265
Solyc01g009440.3.1	0	0	0	0	0	0	0	0	0	0	0	0	0	0
Solyc01g009443.1.1	26.3946	30.6737	30.7855	27.2559	40.5821	26.0536	27.8386	73.7883	45.582	46.9447	40.9593	65.3719	45.4344	22.5231
Solyc01g009447.1.1	58.5985	27.4459	29.04	22.5905	28.1185	37.5884	21.9408	11.1379	22.7704	22.8858	18.8395	8.7862	15.4948	24.9866
Solyc01g009470.2.1	0	0	0	0	0	0	0	0	0	0	0	0	0	0
Solyc01g009480.4.1	0	0.9931	0	0	0.1939	0	0.1037	0	0.1949	0	0	0	0.0564	0.4061
Solyc01g009490.1.1	0	0	0	0	0	0	0	0	0	0	0	0	0	0
Solyc01g009500.4.1	5.9708	6.9051	14.068	11.0804	13.1418	12.3764	8.3808	3.6197	7.0042	6.898	6.7226	3.9302	5.7355	8.2759
Solyc01g009505.1.1	0	0	0	0	0	0	0	0	0	0	0	0	0	0
Solyc01g009510.2.1	0	0	0	0	0	0	0	0	0	0	0	0	0	0
Solyc01g009520.4.1	68.7838	42.8675	25.0055	32.7107	29.1607	39.6942	36.5407	30.6957	41.5677	38.8145	37.4454	42.9756	32.643	42.4707
Solyc01g009530.1.1	0	0	0	0	0	0	0	0	0	0	0	0	0	0
Solyc01g009540.1.1	0	0	0	0	0	0	0	0	0	0	0	0	0	0
Solyc01g009550.1.1	0	0	0	0	0	0	0	0	0	0	0	0	0	0
Solyc01g009560.2.1	0	0	0	0	0	0	0	0	0	0	0	0	0	0
Solyc01g009565.1.1	95.5381	69.2259	76.7477	105.112	131.69	58.3498	189.629	24.4618	66.6413	63.0371	101.29	20.0648	86.601	62.7406
Solyc01g009580.2.1	0	0	0	0	0	0	0	0	0	0	0	0	0	0
Solyc01g009590.3.1	0	0	0	0	0	0	0	0	0	0	0	0	0	0
Solyc01g009600.4.1	0	0	0	0	0	0	0	0	0	0	0	0	0	0
Solyc01g009610.3.1	2.0352	12.4129	9.0696	7.386	6.0337	1.7216	6.5722	3.1916	5.1557	4.615	6.2759	2.622	4.8277	4.3444
Solyc01g009620.3.1	1.5242	0.6797	1.8941	1.0623	1.1554	1.2684	8.6049	4.9863	4.1573	3.7946	6.9522	4.6612	6.92	3.2888
Solyc01g009630.3.1	10.7441	5.9175	4.6634	5.9195	8.6401	7.9714	9.1544	12.6039	7.2307	12.6469	13.2018	8.8301	9.7463	5.2053
Solyc01g009640.3.1	0	0	0	0	0	0	0	0	0	0	0	0	0	0
Solyc01g009650.1.1	0	0	0	0	0	0	0	0	0	0	0	0	0	0
Solyc01g009660.3.1	0	0	0	0	0	0	0	0	0	0	0	0	0	0
Solyc01g009670.4.1	10.0967	5.1767	5.8	8.4432	5.5994	8.8427	2.937	3.4873	3.5314	2.6563	3.603	3.5172	2.7665	1.6597
Solyc01g009690.3.1	2.5274	0.4386	0.7462	0.1629	1.1132	1.3614	5.6309	1.3046	0.4519	3.3074	2.6283	1.93	1.9808	2.6905
Solyc01g009700.3.1	3.8472	4.0769	0.3384	1.256	1.0193	0.554	7.2782	1.2734	0.7319	3.5727	1.9863	1.5443	3.8976	6.0998
Solyc01g009705.1.1	20.5238	0	0	0	0	2.3344	15.3078	7.6743	4.6776	10.8423	7.8121	3.3744	5.8319	9.7463
Solyc01g009710.1.1	0	0	0	0	0	0	4.9683	0	3.442	0	1.6681	0	1.1385	3.0736
Solyc01g009720.2.1	0	0	0.7253	0	0.6658	0.475	0.5339	0	0	0	0.0852	0	0	0
Solyc01g009730.3.1	0	0	0	0	0	0	0	0	0	0	0	0	0	0
Solyc01g009735.1.1	0	0	0	0	0	0	0	0	0	0	0	0	0	0
Solyc01g009740.3.1	0	0	0	0	0	0	0	0	0	0	0	0	0	0
Solyc01g009750.3.1	41.5933	42.3725	42.9821	41.4921	51.139	28.6702	32.3623	7.8888	13.2953	19.3218	21.598	6.1008	18.5587	15.5133
Solyc01g009760.3.1	1.9437	3.3057	2.1693	1.7544	2.8583	2.4054	0.1479	0.4682	0.4866	0.5865	0.1887	0.326	0.6438	0.7242
Solyc01g009770.3.1	0.5353	2.6011	1.2293	0.4295	0.5643	0.23	2.1493	0.1791	1.0636	0.7692	1.6597	0	1.5392	2.3823
Solyc01g009780.3.1	16.8993	32.5977	17.5694	22.8339	21.4375	13.7637	11.6391	5.2941	9.2948	10.3755	9.6304	6.1727	5.2479	15.503
Solyc01g009790.1.1	0	0	0	0	0	0	0	0	0	0	0	0	0	0
Solyc01g009795.1.1	0	0	0	0	0	0	0	0	0	0	0	0	0	0
Solyc01g009810.3.1	1.0923	0	0.3565	0.1038	0.3409	0.6114	0.3827	1.4137	0.3598	0.9293	0.3488	0.3013	0.5356	0.9371
Solyc01g009820.4.1	10.7947	12.3439	8.2525	7.5312	12.8504	9.9039	4.3471	1.6307	3.9148	2.849	4.2097	2.9441	3.05	2.8986
Solyc01g009830.3.1	0	0	0	0	0.0515	0	0	0	0	0	0	0	0	0
Solyc01g009840.3.1	0	0	0	0	0	0	0	0	0	0	0	0	0	0
Solyc01g009850.4.1	9.3421	9.044	6.0894	6.2528	6.5109	8.2537	5.4671	1.0098	4.1379	5.2663	3.7142	1.5064	3.2135	4.4983
Solyc01g009860.3.1	249.561	93.8375	77.9978	80.223	354.613	275.511	131.34	15.9265	32.2032	123.016	119.183	20.095	77.1656	92.7597
Solyc01g009870.3.1	0	0	0.7777	0.5195	1.4175	0.9416	0	0.2222	0	0.1908	0	0	0	0.701
Solyc01g009880.2.1	0	0	0	0	0	0	0	0	0	0	0	0	0	0
Solyc01g009890.1.1	0	4.6492	2.2247	13.3859	0	0	2.2747	0	0	0	0	0	0	0
Solyc01g009900.3.1	0	7.6898	1.6354	2.4997	0	0	1.8812	1.5884	5.8367	1.7055	1.9201	0.8294	2.2524	3.6853
Solyc01g009910.1.1	0	0	0	7.0138	0	0	0.4926	0	0.6948	0	0	0	0	1.4476
Solyc01g009920.3.1	0	0	0	0	0	0	0	0	0	0	0	0	0	0
Solyc01g009930.3.1	0.8157	0	0	0	0	0.552	0.3103	0.4094	0	0.2637	0	0	0.1689	0.6079
Solyc01g009940.1.1	0	0	0	0	0	0	0	0	0	0	0	0	0	0
Solyc01g009960.4.1	0	0	0.1297	0	0.4466	0	0.9549	0.5039	0.4489	0.2706	0.4569	1.0525	0.6497	1.9877
Solyc01g009970.3.1	24.5244	13.3719	12.6471	10.1705	10.6676	20.6433	9.1171	4.6093	4.6352	7.1432	5.2846	7.8902	7.3266	7.1002
Solyc01g009975.1.1	0	0	0	0	0	0	0	0	0	0	0	0	0	0
Solyc01g009980.1.1	0	0	0	0	0	0	0	0	0	0	0	0	0	0
Solyc01g009990.3.1	115.77	48.4679	58.8523	61.5667	53.9635	93.9043	43.4288	48.8609	79.7846	33.2807	42.3424	77.5665	33.5137	38.9925
Solyc01g010000.3.1	19.1634	13.3115	25.3846	32.4845	36.6444	29.071	14.6185	2.111	8.6367	7.6676	12.2868	3.8648	10.2677	11.6584
Solyc01g010020.3.1	2.7363	24.155	7.5406	17.6182	14.0617	0.8818	15.4396	2.5633	7.9922	2.7523	7.7465	4.9714	5.2873	11.0451
Solyc01g010030.3.1	2.3977	4.7837	3.2736	3.2384	3.8605	2.3012	1.0153	0.808	0.7981	0.9336	1.4227	1.1557	0.9421	0.8314
Solyc01g010050.3.1	42.8834	60.8706	54.0742	36.0052	83.1674	36.5702	68.7039	72.8234	54.9067	69.2949	106.939	83.7032	82.8769	43.9832
Solyc01g010060.2.1	2.9427	8.4495	4.6997	8.4512	1.5862	9.3109	3.0528	1.074	0	2.5947	3.8949	0.8412	2.7692	17.6926
Solyc01g010063.1.1	0	0	0	0	0	0	0	0	0	0	0	0	0	0
Solyc01g010065.1.1	0	0	0	0	0	0	0	0	0	0	0	0	0	0
Solyc01g010067.1.1	0	0	0	0	0	0	0	0	0	0	0	0	0	0
Solyc01g010080.3.1	0	0.2458	0	0	0	0	0	0	0	0	0.067	0	0.019	0.0343
Solyc01g010130.4.1	4.8374	3.3941	7.6276	5.2319	6.5031	3.4672	4.6795	1.0673	0.6711	2.7864	6.5774	0.9179	2.5036	1.4372
Solyc01g010140.1.1	0	0	0	0	0	0	0	0	0	0	0	0	0	0
Solyc01g010150.3.1	7.9424	5.6862	3.9623	3.6856	8.1492	5.8252	5.7772	2.9988	1.2912	4.7225	6.9478	2.6619	4.8452	3.0614
Solyc01g010160.3.1	0	0	0	0	0	0	0	0	0	0	0	0	0	0
Solyc01g010170.2.1	0	0	0	0	0	0	0	0	0	0	0	0	0	0
Solyc01g010175.1.1	0	0	0	0	0	0	0	0	0	0	0	0	0	0
Solyc01g010180.3.1	13.4408	122.847	101.195	94.8874	75.8067	22.5857	58.2787	7.7088	38.0555	25.0039	37.6623	3.3543	18.5506	73.7037
Solyc01g010185.1.1	13.7829	86.2534	30.2126	19.7917	38.8814	13.5272	333.139	20.7506	47.2397	107.577	281.495	15.1032	116.947	97.3595
Solyc01g010210.1.1	0	0	0	0	0	0	0	0	0	0	0	0	0	0
Solyc01g010215.1.1	0	25.646	4.0292	5.6651	9.4731	0.1839	26.9493	18.3259	31.63	16.3976	21.9219	6.1799	21.2625	24.6257
Solyc01g010220.3.1	6.5444	28.2364	10.261	7.1291	9.9019	6.9816	30.1518	8.607	15.94	13.3761	21.6301	6.8595	17.7533	19.9698
Solyc01g010230.2.1	4.5325	46.4568	16.6861	13.2958	14.1094	3.0126	41.486	3.1276	12.4108	23.2019	32.3074	7.1261	15.5412	53.0382
Solyc01g010240.3.1	0	0	0	0	0	0	0	0	0	0	0	0	0	0
Solyc01g010250.4.1	36.9121	6.8163	6.1964	5.7597	21.1367	35.5801	7.1146	2.8711	4.3775	10.3451	6.8078	6.5443	6.2637	8.9929
Solyc01g010260.3.1	0	0	0	0	0	0	0	0	0	0.092	0	0	0	0
Solyc01g010270.3.1	34.7234	86.174	65.4748	52.3105	49.3549	40.837	41.0545	9.1648	25.437	32.4339	29.2793	4.8831	23.7906	41.8915
Solyc01g010280.3.1	1.142	0	0	0	1.1405	0	0	0	0	0	0	0.504	0.1244	0.056
Solyc01g010290.4.1	16.2435	19.4281	15.2756	16.6967	24.7102	10.7386	17.0553	1.9279	5.6003	14.3554	18.0866	3.9391	11.3895	12.8358
Solyc01g010310.4.1	3.8162	15.8366	6.6962	6.4498	5.8013	2.8228	4.3841	0.7712	0.6183	1.6837	3.2317	0.4295	1.7233	5.4633
Solyc01g010350.4.1	0	0	0	0	0	0	0	0	0	0	0	0	0.1887	0
Solyc01g010360.3.1	0	0	0	0	0	0	0	0	0	0	0	0	0	0
Solyc01g010365.1.1	0	0.1042	1.9503	0	0.2035	2.654	0.5711	0.2583	2.3011	0	0	0	0	0.1598
Solyc01g010370.3.1	1.2078	0.4758	1.4842	1.2375	0.4258	0.4103	0.9623	0.1966	0.6421	0.8091	1.0693	0.2053	0.3379	0.5473
Solyc01g010390.3.1	2.005	2.5006	2.0167	2.3888	3.0276	1.835	1.9321	12.0205	7.4933	9.6513	8.6437	15.2429	8.5783	0.8715
Solyc01g010400.1.1	0	0	0	0	0	0	0	0	0	0	0	0	0	0
Solyc01g010405.1.1	0	0	0	0	0	0	0	0	0	0	0	0	0	0
Solyc01g010410.3.1	0	0	0	0	0.3315	0	0.076	0.0802	0	0	0	0	0	0.6696
Solyc01g010415.1.1	0	0	0	0	0	0	0	0	0	0	0	0	0	0
Solyc01g010420.3.1	0	0	0	0	0	0	0	0	0	0	0	0	0	0
Solyc01g010430.4.1	4.0964	4.7501	4.6455	4.6338	6.4667	5.632	1.5683	1.0679	0.8562	2.1787	2.3882	1.9517	0.7434	2.3539
Solyc01g010440.4.1	13.6829	9.7107	10.9087	10.1682	13.1493	9.3021	12.8434	20.2198	11.3405	14.3117	14.0982	22.2474	14.1635	10.6137
Solyc01g010460.4.1	7.4099	1.6543	2.9801	5.0975	5.6999	3.4464	0.7237	4.2211	3.7961	5.2662	6.9006	6.1714	3.69	0.6716
Solyc01g010470.2.1	20.6099	14.5724	17.7704	20.2728	17.8201	18.2908	4.1565	3.2982	1.4263	5.8794	8.0513	3.6784	4.095	4.3686
Solyc01g010480.3.1	79.7707	16.9354	57.4035	49.507	73.822	83.9131	26.003	5.3484	6.0158	19.4328	21.7469	16.9254	32.6224	20.5819
Solyc01g010490.4.1	0	0	0	0	0	0	0.1793	0	0	0	0	0	0	0
Solyc01g010500.3.1	0.0466	0.51	0.2169	0	0.3872	0	0	0	0.8342	0	0	0.0978	0	0.0217
Solyc01g010510.4.1	0.7301	0	1.1317	0	0.8658	0.8067	6.8934	1.0992	1.7718	2.2481	5.0618	2.2411	10.1486	1.9917
Solyc01g010520.3.1	11.1558	9.2351	7.0884	8.1359	12.9212	8.8581	5.0983	0.7705	1.8598	3.5894	5.0475	1.6611	2.5633	2.7911
Solyc01g010530.1.1	0	0	0	0	0	0	0	0	0	0	0	0	0	0
Solyc01g010540.3.1	68.4812	56.3245	30.196	29.3251	34.2171	47.2127	44.4729	28.1898	37.9665	52.7001	44.0322	30.7672	29.3836	45.8923
Solyc01g010550.1.1	0.8225	0	0.1417	0.7424	0	5.3013	0	0	0.1226	0	0	2.5863	0	13.1523
Solyc01g010570.4.1	6.54	7.3755	5.5681	6.2378	5.6721	5.6433	19.5861	48.2802	39.5007	43.7612	48.3429	43.0321	27.685	15.2752
Solyc01g010580.3.1	97.3547	114.878	52.6207	51.2832	69.2029	62.4589	95.9027	82.1784	91.0568	116.281	112.014	82.9303	78.3506	104.595
Solyc01g010590.2.1	3.0189	2.9576	2.6836	3.1937	4.6195	3.7347	3.3957	0.9449	3.1346	2.204	2.9145	0.7826	2.1841	4.6566
Solyc01g010600.4.1	0	0	0	0	0	0	0	0	0	0	0	0	0.0574	0
Solyc01g010640.3.1	285.039	173.49	215.574	209.805	165.042	245.485	111.085	20.7598	89.6487	53.7096	75.404	33.2419	60.56	117.434
Solyc01g010650.3.1	4.1443	7.2675	5.4225	8.1752	6.7776	2.1972	9.4078	13.7871	9.1442	7.3838	9.2049	9.003	9.9637	13.8227
Solyc01g010660.3.1	4.9782	8.3153	4.9398	5.6422	6.3397	6.4537	1.6408	0.3975	0.7334	1.1279	1.7159	0.3854	0.6734	1.6335
Solyc01g010670.3.1	0	0	0	0	0	0	0	0.0705	0	0	0	0	0	0
Solyc01g010690.1.1	0	0	0.6387	0.3347	0.4398	0	0.2939	0.062	0	0	0	0.0648	0.128	0
Solyc01g010700.3.1	17.8904	9.0313	14.0712	10.4782	14.4505	17.2964	3.0624	5.1275	4.9054	3.7275	4.5824	8.5633	4.8149	2.259
Solyc01g010705.1.1	0	0	0	0	0	0	0	0	0	0	0	0	0	0
Solyc01g010710.4.1	0	0.9101	0.7742	2.2639	0.8499	0	1.0222	0.1635	0.6116	0	0.4743	0	0.1686	0.1214
Solyc01g010720.4.1	0	0	0	0	0	0	0	0	0	0	0	0	0	0
Solyc01g010740.4.1	0	0	0	0	0	0	0	0	0	0	0	0	0	0
Solyc01g010750.4.1	51.3232	90.277	55.7393	53.5699	70.5554	60.2592	49.4629	17.5353	26.9225	46.0139	48.6298	16.4467	30.304	60.4945
Solyc01g010755.1.1	0	0	0	0	0	0	0	0	0	0.1856	0	0	0	0
Solyc01g010760.3.1	43.9297	26.3072	26.7789	25.828	37.382	31.9806	46.7827	88.9414	52.3978	72.408	84.4615	79.6608	67.4864	35.9729
Solyc01g010780.4.1	12.9802	17.6731	12.4834	8.3611	17.5282	12.9704	8.6434	6.208	4.0763	8.1053	12.5425	7.8527	9.6638	6.9381
Solyc01g010785.1.1	0	0	0	0	0	0	0	0	0	0	0	0	0	0
Solyc01g010810.4.1	4.235	4.3454	2.4644	2.3751	4.047	2.5043	1.7204	0.2063	0.9926	1.1521	1.3469	0.3879	1.1066	0.5362
Solyc01g010820.3.1	11.3702	7.8705	10.4399	8.6217	11.9046	11.6859	7.6103	11.2836	5.9303	8.169	12.164	12.1861	8.973	6.536
Solyc01g010830.4.1	9.3732	2.473	3.9762	4.9671	5.9955	6.6829	3.9143	3.7496	2.2302	4.0743	4.1662	4.8067	3.5661	4.0842
Solyc01g010840.1.1	0	0	0	0	0	0	0	0	0	0	0	0	0	0
Solyc01g010860.3.1	7.9023	14.0382	12.2053	14.3037	14.1577	7.5988	6.9088	1.8336	2.5831	4.6244	7.3196	1.6031	3.7381	6.1341
Solyc01g010870.3.1	11.356	9.2287	10.4584	8.0908	13.0305	11.8176	21.8733	41.5809	35.7721	35.6524	45.0174	57.4059	42.0535	16.3566
Solyc01g010880.3.1	4.6379	3.9308	3.864	4.7379	3.283	1.8075	2.0172	0.8661	1.8323	1.7048	2.3555	1.3189	1.4142	2.1768
Solyc01g010890.4.1	0	0	0	0	0	0	0	0	0	0	0	0	0	0
Solyc01g010900.3.1	0	0	0	0	0	0	0	0	0	0	0	0	0	0
Solyc01g010910.2.1	0	0	0.1506	1.4728	0.1382	0	1.0807	0	0.7816	0	0.3889	0	0	0.19
Solyc01g010920.2.1	1.0192	5.7778	4.7395	9.0459	3.0216	2.2991	2.2615	1.1934	2.1263	3.1121	2.8853	1.4244	0.8792	2.8481
Solyc01g010930.4.1	0.0558	0.5082	0.3098	0.2014	0.1819	0.0607	0.0796	0.028	0.0499	0.1202	0.0846	0.0585	0.166	0.0455
Solyc01g010940.3.1	5.1305	10.3201	6.9888	7.6379	6.8349	6.3774	5.5601	0.9028	3.7532	4.2187	5.0121	0.7333	2.5519	5.3376
Solyc01g010950.3.1	5.5863	3.8936	3.5778	5.2538	5.4325	5.0866	1.9697	1.4416	0.7705	1.9552	2.513	1.759	1.1737	2.2251
Solyc01g010960.3.1	0	0	0	0	0	0	0	0	0	0	0	0	0	0
Solyc01g010970.3.1	0.4658	1.358	0	0.2102	0.4419	0.4053	0.3101	0.0935	0	0.2008	0.2826	0.1465	0.1929	0.2169
Solyc01g010990.2.1	4.2286	14.5918	6.9031	5.8635	4.942	5.0362	10.7817	3.8137	7.8905	5.1516	7.6586	5.5242	4.3137	12.5018
Solyc01g011000.3.1	227.033	135.301	91.1567	88.8421	117.43	206.746	84.2534	21.9404	45.251	95.449	75.3858	30.2281	55.862	84.7685
Solyc01g011005.1.1	4.6338	0	0	0	0.6465	0.527	1.8145	0.5472	0	0.2938	0.6614	1.4285	0.5643	0
Solyc01g011020.2.1	0	0	0	0	0	0	0	0	0	0	0	0	0	0
Solyc01g011030.3.1	14.0231	32.9653	13.473	13.5468	10.5173	9.0872	12.2543	4.8691	5.2864	6.0451	9.7485	7.3889	7.3756	11.8621
Solyc01g011040.3.1	4.8418	15.6737	10.0069	7.9592	11.2431	5.7009	11.2923	2.0633	8.1261	7.0544	10.0423	2.1547	5.6278	8.9319
Solyc01g011050.3.1	0	0	0	0	0	0	0	0	0	0	0	0	0	0
Solyc01g011060.1.1	0	0	0	0	0	0	0	0	0	0	0	0	0	0
Solyc01g011070.1.1	0	0	0	0	0	0	0	0	0	0	0	0	0	0
Solyc01g011080.3.1	1.3917	3.3812	3.2359	6.2808	2.8882	1.0091	0.4963	1.0476	0	1.8748	4.2213	0.7294	1.0804	1.2963
Solyc01g011090.4.1	0.1221	0	0.284	0.1791	0.2625	0.3985	0.0871	0.2758	0.1228	0.1152	0.1204	0.184	0.2923	0.0569
Solyc01g011100.2.1	3.0309	2.3523	4.0891	3.0777	4.8923	3.2907	2.299	2.1488	1.5217	2.3915	2.9112	2.3259	2.602	2.1735
Solyc01g011105.1.1	2.303	5.9284	2.2666	2.5736	3.5114	4.029	0.8343	0.7705	1.2747	0.8273	1.8628	1.0345	2.4974	3.4222
Solyc01g011110.1.1	0	0	0	0	0	0	0	0	0	0	0	0	0	0
Solyc01g011113.1.1	0	0	0	0	0	0	0	0	0	0	0	0	0	0
Solyc01g011115.1.1	0	0	0	0	0	0	0	0	0	0	0	0	0	0
Solyc01g011117.1.1	0	0	0	0	0	0	0	0	0	0	0	0	0	0
Solyc01g011170.1.1	0	0	0	0	0	0	0	0	0	0	0	0	0	0
Solyc01g011180.1.1	0	0	0	0	0	0	0	2.503	0	0	1.2102	2.0911	3.0976	0
Solyc01g011190.1.1	0	0	0	0	0	0	0	0	0	0	0	0	0	0
Solyc01g011200.3.1	5.1917	0	2.8451	2.84	11.2875	7.9093	1.3465	1.4211	1.8286	1.0173	5.1537	0.4122	1.4657	0.7327
Solyc01g011220.3.1	0.3624	0.9905	1.732	0.2862	0.5372	0.1752	0.2154	0.9548	0.162	0.0976	1.2091	1.3294	0.7502	0.5063
Solyc01g011230.3.1	0	0	0.1652	0	0.3159	0	0.2027	0.2139	0	0.1148	0.3232	0.7818	0	0
Solyc01g011260.1.1	0	0	0	0	0	0	0	0	0	0	0	0	0	0
Solyc01g011270.2.1	0	0	0	0	0	0	0	0	0	0	0	0	0	0
Solyc01g011273.1.1	0	0	0	0	0	0	0	0.3207	0	0	0.7752	0.3349	0	1.4879
Solyc01g011277.1.1	0	0	0	0.5434	0	0	0.0358	0	0	0	0.3652	0	0	0
Solyc01g011300.1.1	0	0	0	0	0	0	0	0	0	0	0	0	0	0
Solyc01g011310.2.1	0	0	0	0	0	0	0	0	0	0	0	0	0	0
Solyc01g011320.2.1	0	0	0	0	0	0	0	0	0	0	0	0	0	0
Solyc01g011330.3.1	0	0	0	0	0	0	0	0	0	0	0	0	0	0
Solyc01g011340.3.1	8.7675	13.5457	10.246	12.6405	14.2353	8.8178	14.3251	14.883	11.2589	17.3438	21.3641	15.9894	22.4147	16.7174
Solyc01g011350.3.1	3.8695	8.2048	3.7806	3.8102	3.6919	2.9078	33.8206	51.1688	28.8497	44.3932	43.1281	40.291	57.6329	22.2245
Solyc01g011352.1.1	0	0	0	0	0	0	0	0	0	0	0	0	0	0
Solyc01g011354.1.1	0	0	0	0	0	0	0	0	0	0	0	0	0	0
Solyc01g011356.1.1	0	0	0	0	0	0	0	0	0	0	0	0	0	0
Solyc01g011358.1.1	0	0	0	0	0	0	0	0	0	0	0	0	0	0
Solyc01g011390.2.1	0	0	0	0	0	0	0	0	0	0	0	0	0	0
Solyc01g011410.2.1	3.489	0	0	0	0	0	0	0.8755	0	0.94	2.1165	1.8285	0	0
Solyc01g011413.1.1	0	0	0	0	0	0	0	0	0	0	0	0	0	0
Solyc01g011417.1.1	0	0	0	0	0	0	0	0	0	0	0	0	0	0
Solyc01g011430.4.1	0.1543	0	0.0797	0	0.3659	0	0	0	0	0	0	0	0	0
Solyc01g011435.1.1	0	0	0	0	0	0	0	0	0	0	0	0	0	0
Solyc01g011460.3.1	0	0	0	0	0	0	0.2166	0	0.509	0	0.0691	0	0.9429	0
Solyc01g011465.1.1	0.0882	1.9709	0.8747	1.2734	0.3346	0.0682	2.0292	0.8319	2.3888	0.5131	2.268	0.6839	1.3052	2.5954
Solyc01g011470.1.1	0	0	0	0	0	0	0	0	0	0	0	0	0	0
Solyc01g011480.1.1	0	0	0	0	0	0	0	0	0	0	0	0	0	0
Solyc01g011490.1.1	0	0	0	0	0	0	0	0	0	0	0	0	0	0
Solyc01g011495.1.1	0	0	0	0	0	0	0	0	0	0	0.0903	0	0	0
Solyc01g011500.1.1	0	0	0	0	0	0	0	0	0	0	0	0	0	0
Solyc01g011510.4.1	3.2275	30.7394	24.5602	22.6339	19.2173	1.4458	7.5284	1.3907	5.7261	4.9897	5.5559	0.6288	2.8686	7.8858
Solyc01g011520.2.1	0	10.5987	0.6218	0	0.1189	0.1939	0.0954	0.2013	0	0	0	0.2102	0	0.0934
Solyc01g011530.1.1	0	10.4754	0.6146	0	0.1175	0.1917	0.0943	0.199	0	0	0	0.2078	0	0.0923
Solyc01g011540.1.1	0	26.0098	1.5259	0	0.2919	0.4759	0.234	0.494	0	0	0	0.5159	0	0.2292
Solyc01g012540.1.1	0	54.4492	3.1944	0	0.611	0.9962	0.4899	1.0342	0	0	0	1.08	0	0.4799
Solyc01g012550.1.1	0	33.8217	1.9842	0	0.3795	0.6188	0.3043	0.6424	0	0	0	0.6709	0	0.2981
Solyc01g012560.1.1	0	62.7199	3.6796	0	0.7038	1.1475	0.5644	1.1913	0	0	0	1.2441	0	0.5528
Solyc01g012570.2.1	0	7.4791	0.4388	0	0.0839	0.1368	0.0673	0.1421	0	0	0	0.1483	0	0.0659
Solyc01g012580.1.1	5.1238	27.0758	1.5885	3.2373	0.3038	0.4954	0.2436	0.5143	0	0	1.5541	0.5371	0	0.2386
Solyc01g012585.1.1	0	20.2653	1.1889	0	0.2274	0.3708	0.1823	0.3849	0	0	0	0.402	0	0.1786
Solyc01g012590.1.1	0	5.692	0.3339	0	0.0639	0.1041	0.0512	0.1081	0	0	0	0.1129	0	0.0502
Solyc01g012610.1.1	0	47.4151	2.7817	0	0.532	0.8675	0.4266	0.9006	0	0	0	0.9405	0	0.4179
Solyc01g012650.1.1	0	20.1418	1.1817	0	0.226	0.3685	0.1812	0.3826	0	0	0	0.3995	0	0.1775
Solyc01g012670.3.1	0	10.4423	0.6126	0	0.1172	0.191	0.094	0.1983	0	0	0	0.2071	0	0.092
Solyc01g012680.1.1	0	47.4151	2.7817	0	0.532	0.8675	0.4266	0.9006	0	0	0	0.9405	0	0.4179
Solyc01g012690.1.1	0	9.8703	0.5791	0	0.1108	0.1806	0.0888	0.1875	0	0	0	0.1958	0	0.087
Solyc01g012700.4.1	0	2.2254	0.3482	0	0.3496	0.1629	0.02	0.0211	0	0	0	0.0441	0	0.0196
Solyc01g012720.1.1	0	0.5871	5.4941	0	0	0	0	0	0	0	0	0	0	0
Solyc01g012730.1.1	0	0.545	5.0998	0	0	0	0	0	0	0	0	0	0	0
Solyc01g012740.1.1	0	0.1314	1.2294	0	0	0	0	0	0	0	0	0	0	0
Solyc01g012750.3.1	0	0.3735	3.4946	0.2775	0	0	0	0	0	0	0	0	0	0
Solyc01g012760.1.1	0	0.1602	0.2997	0	0	0.0255	0	0	0	0	0	0	0.0546	0
Solyc01g013760.1.1	0	0.3087	0	0	0	0.2457	0	0	0	0	0	0	0.5261	0
Solyc01g013780.1.1	0	0.3969	0	0	0	0.3159	0	0	0	0	0	0	0.6764	0
Solyc01g013790.1.1	0	0.4234	0	0	0	0.337	0	0	0	0	0	0	0.7216	0
Solyc01g013810.1.1	0	0.545	0	0	0	0.4337	0	0	0	0	0	0	0.9288	0
Solyc01g013820.1.1	0	0.3494	0	0	0	0.2781	0	0	0	0	0	0	0.5955	0
Solyc01g013840.1.1	0	0.3283	0	0	0	0.2612	0	0	0	0	0	0	0.5594	0
Solyc01g013850.1.1	0	0.1331	0	0	0	0.1059	0	0	0	0	0	0	0.2268	0
Solyc01g013860.1.1	0	0.4234	0	0	0	0.337	0	0	0	0	0	0	0.7216	0
Solyc01g013870.1.1	0	0.4826	0	0	0	0.3841	0	0	0	0	0	0	0.8225	0
Solyc01g013880.1.1	0	0.1618	0	0	0	0.1288	0	0	0	0	0	0	0.2757	0
Solyc01g013883.1.1	0.068	0.1376	0.0234	0	0	0.0109	0	0	0	0	0	0	0.0234	0.0422
Solyc01g013887.1.1	0	0.1239	0	0	0	0.0986	0	0	0	0	0	0	0.2112	0
Solyc01g013890.3.1	0	0.05	0.0765	0.1857	0.039	0.0398	0.0626	0.0083	0.0441	0.0532	0	0	0.0341	0.1073
Solyc01g013910.1.1	0	0	0	0	0	0	0	0	0	0	0	0	0	0
Solyc01g013920.1.1	0	0	0	0	0	0	0	0	0	0	0	0	0	0
Solyc01g013930.1.1	0	0	0	0	0	0	0	0	0	0	0	0	0	0
Solyc01g013950.2.1	0	0	0	0	0	0	0	0	0	0	0	0	0	0
Solyc01g013970.1.1	0	0	0	0	0	0	0	0	0	0	0	0	0	0
Solyc01g013975.1.1	0	0	0	0	0	0	0	0.0199	0	0	0	0	0	0
Solyc01g013980.1.1	0	0	0	0	0	0	0	0	0	0	0	0	0	0
Solyc01g013985.1.1	0	0	0	0	0	0	0	0	0	0	0	0	0	0
Solyc01g013990.1.1	0	0	0	0	0	0	0	0	0	0	0	0	0	0
Solyc01g013995.2.1	0	0	0	0	0	0	0	0	0	0	0	0	0	0
Solyc01g014000.1.1	0	0	0	0	0	0	0	0	0	0	0	0	0	0
Solyc01g014010.1.1	0	0	0	0	0	0	0	0	0	0	0	0	0	0
Solyc01g014020.1.1	0	0	0	0	0	0	0	0	0	0	0	0	0	0
Solyc01g014050.1.1	0	0	0	0	0	0	0	0	0	0	0	0	0	0
Solyc01g014055.1.1	0	0	0	0	0	0	0	0	0	0	0	0	0	0
Solyc01g014060.3.1	0	0	0	0	0	0	0	0	0	0	0	0	0	0
Solyc01g014070.1.1	0	0	0	0	0	0	0	0	0	0	0	0	0	0
Solyc01g014090.1.1	0	0	0	0	0	0	0	0	0	0	0	0	0	0
Solyc01g014100.3.1	0	0	0	0	0	0	0	0.5101	0	0	0	1.0654	0	0
Solyc01g014105.1.1	15.3876	14.5082	11.0872	13.2263	24.007	16.4599	11.8676	10.9102	11.6629	14.1185	13.9763	20.1828	14.5545	6.5749
Solyc01g014130.2.1	0	0	0	0	0	0	0	0	0	0	0	0	0	1.0398
Solyc01g014140.3.1	7.2406	0	1.4965	2.9409	3.4346	9.4502	22.0338	4.7237	6.1502	11.3145	10.1025	2.6562	12.7414	19.8963
Solyc01g014150.1.1	0	0	0	0	0	0	0.3085	0	0	0	0.1968	0	0	0
Solyc01g014160.1.1	0	0	0	0	0	0	0	0	0	0	0	0	0	0
Solyc01g014170.1.1	0	0	0	0	0	0	0	0	0	0	0	0	0	0
Solyc01g014180.3.1	298.415	408.54	280.651	252.163	369.17	328.114	175.958	53.0883	40.0695	182.823	188.555	74.3906	106.815	101.854
Solyc01g014210.1.1	0	0	0	0	0	0	0	0	0	0	0	0	0	0
Solyc01g014220.3.1	0	0	0	0	0	0	0	0	0	0	0	0	0	0
Solyc01g014230.4.1	10.8416	4.0524	8.8479	7.678	9.7581	7.364	10.7594	16.3502	11.2842	11.3843	17.7407	18.7062	15.6538	11.8596
Solyc01g014240.1.1	0	0	0	0	0	0	0	0	0	0	0	0	0	0
Solyc01g014250.2.1	14.1313	3.6353	8.4183	6.3025	7.4919	2.2502	4.1106	0.6675	0	1.4333	7.8666	2.6138	1.0325	0
Solyc01g014260.1.1	0	0	0	0	0	0	0	0	0	0	0	0	0	0
Solyc01g014270.3.1	52.4314	25.6994	27.2735	30.5745	45.5922	40.7854	10.8693	2.1484	4.4222	6.5844	6.3034	2.0039	5.9371	6.6203
Solyc01g014275.1.1	0	0	0.0625	0	0	0	0.1151	0	0.7034	0.1304	0.7342	0.1269	0	1.691
Solyc01g014300.1.1	0	0	0	0	0	0	0	0	0	0	0	0	0	0
Solyc01g014310.2.1	0	0	0	0	0	0	0	0	0	0	0	0	0	0
Solyc01g014315.1.1	0.8733	3.1825	2.7072	0	0	0	0.6228	0.2191	0	0	0.5297	0	0.226	0
Solyc01g014320.4.1	46.3262	23.7172	22.2994	29.6023	26.7073	62.9184	36.9701	9.626	35.908	7.7518	9.6621	9.8729	31.8212	34.7771
Solyc01g014350.1.1	0	0	0	0	0	0	0	0	0	0	0	0	0	0
Solyc01g014355.1.1	0	0	0	0	0	0	0	0	0	0	0	0	0	0
Solyc01g014360.1.1	0	0	0	0	0	0	0	0	0	0	0	0	0	0
Solyc01g014363.1.1	0	0	0	0	0	0	0	0	0	0	0	0	0	0
Solyc01g014367.1.1	0	0	0	0	0	0	0	0	0	0	0	0	0	0
Solyc01g014370.2.1	0	0	0	0	0	0	0	0	0	0	0	0	0	0
Solyc01g014373.1.1	27.9935	23.4255	23.3351	26.7876	33.7923	31.257	15.2363	25.5424	14.165	25.9579	25.5272	41.4761	26.8619	9.3485
Solyc01g014377.1.1	0	0	0	0	0	0	0	0	0	0	0	0	0	0
Solyc01g014390.3.1	0.3736	0	0	0	0.2658	0.2167	0	0	0	0.161	0	0.5482	0	0.0696
Solyc01g014400.2.1	0	0	0	0	0	0	0	0	0	0	0	0	0	0
Solyc01g014410.1.1	0	0	0	0	0	0	0	0	0	0	0	0	0	0
Solyc01g014420.1.1	0	0	0	0	0	0	0	0	0	0	0	0	0	0
Solyc01g014430.1.1	0	0	0	0	0	0	0	0	0	0	0	0	0	0
Solyc01g014440.2.1	0	0	0	0	0	0	0	0	0	0	0	0	0	0
Solyc01g014450.1.1	0	0	0	0	0	0	0	0	0	0	0	0	0	0
Solyc01g014470.1.1	0	0	0	0	1.032	2.1033	1.4482	0	0	0	0.7919	0	0	1.4185
Solyc01g014480.3.1	10.7466	14.6952	8.3436	8.2272	14.5459	7.2892	7.1966	2.3154	2.4902	4.3052	7.475	3.1256	5.8824	6.9181
Solyc01g014490.4.1	2.4152	1.3815	2.2535	1.6509	3.0658	1.6889	1.8843	1.3533	1.0692	1.6426	2.2618	1.5853	1.335	0.9392
Solyc01g014510.2.1	0	0	0	0	0	0	0	0	0	0	0	0	0	0
Solyc01g014520.1.1	0	0	0	0	0	0	0	0	0	0	0	0	0	0
Solyc01g014530.2.1	0	0	0	0	0	0	0	0	0	0	1.4969	0	0	0
Solyc01g014533.1.1	0	0	0	0	0	0	0	0	0	0	0	0	0	0
Solyc01g014540.3.1	0	0	0	0	0	0	0	0	0	0	0	0	0	0
Solyc01g014550.3.1	0	0	0	0	0	0	0	0	0	0	0	0	0	0
Solyc01g014560.4.1	0	0	0	0	0	0	0.4005	0	0	0	0	0	0	0
Solyc01g014620.1.1	0	0	2.5908	0	7.1356	3.3934	2.3842	0	0	1.0808	2.4334	0.5256	0.519	0
Solyc01g014640.1.1	0	0	0	0	0	0	0	0	0	0	0	0	0	0
Solyc01g014650.1.1	0	0	0	0	0	0	0	0	0	0	0	0	0	0
Solyc01g014660.1.1	0	0	0	0	0	0	0	0	0	0	0	0	0	0
Solyc01g014680.1.1	0	0	0	0	0	0	0	0	0	0	0	0	0.5422	0
Solyc01g014690.2.1	0.7117	0	0	1.1242	1.688	0	0	2.1429	0.6363	0.9587	1.2952	1.1189	1.105	0.6629
Solyc01g014700.2.1	0	0	0	1.2321	0.8094	0	0.3245	1.1989	1.5257	1.5631	2.2773	0.5366	0.7948	0
Solyc01g014710.1.1	0	0	0	0	0	0	0	0	0	0	0	0	0	0
Solyc01g014720.3.1	0	0	0	0	0	0	0	0	0	0	0	0	0	0
Solyc01g014725.2.1	0	0	0	0	0	0	0	0	0	0	0	0	0	0
Solyc01g014730.2.1	0	0	0	0	0.4737	0	0.2849	0	0	0	0.1212	0.1047	0.4135	0
Solyc01g014740.1.1	0	0	0	0	0	4.7712	1.0057	1.0614	2.2062	0.7598	0.8554	0.3695	1.0947	0.6567
Solyc01g014745.1.1	0	0	0	0	0	0	0	0	0	0	0	0	0	0
Solyc01g014760.1.1	0	0	0	0	0	0	0	0	0	0	0	0	0	0
Solyc01g014800.1.1	0	0	0	0	0	0	0	0	0	0	0	0	0	0
Solyc01g014820.2.1	0	0	0	0	0	0	0	0	0	0	0	0	0	0
Solyc01g014830.1.1	0	0	0	0	0	0	0	0	0	0	0	0	0	0
Solyc01g014840.3.1	0.0326	0	0.1687	1.0459	0.5226	0.7574	0.1863	0.1147	0.1751	0.3342	0.4753	0.6501	0.2027	0.4257
Solyc01g014850.4.1	55.5174	48.6389	50.6293	37.7559	81.7661	64.9282	154.128	219.806	121.237	267.17	275.019	234.773	221.528	83.5285
Solyc01g014860.3.1	16.8019	19.0939	8.9615	21.5252	50.1345	8.908	216.477	373.724	197.234	325.347	367.594	292.568	309.131	100.468
Solyc01g014910.2.1	0	0	0	0	0	0	0	0	0	0	0	0	0	0
Solyc01g014930.2.1	0	0	0	0	0	0	0	0	0	0	0	0	0	0
Solyc01g014940.2.1	0	0	0	0	0	0	0	0	0	0	0	0	0	0
Solyc01g014960.1.1	0	0	0	0	0	0	0	0	0	0	0	0	0	0
Solyc01g014963.1.1	0	0	0	0	0	0	0	0	0	0	0	0	0	0
Solyc01g014967.1.1	0	0	0	0	0	0	0	0	0	0	0	0	0	0
Solyc01g014970.1.1	0	0	0	0	0	0	0	0	0	0	0	0	0	0
Solyc01g014980.4.1	0	0	0	0	0	0	0	0	0	0	0	0	0	0
Solyc01g014990.3.1	0	0	0	0	0	0	0	0	0	0	0	0	0	0
Solyc01g015000.3.1	0.395	0	0	1.025	0.4392	0.0477	0.0704	0.1487	0.0441	0.0266	0.1797	0	0.0511	0
Solyc01g015010.1.1	0	0	0	0	0	0	0	0	0	0	0	0	0	0
Solyc01g015020.4.1	43.0386	51.5606	40.1755	33.4097	52.6371	34.0616	28.0393	20.2462	20.8351	27.8465	38.5141	31.3616	25.475	26.0622
Solyc01g015030.1.1	0	0	0	0	0	0	0	0	0	0	0	0	0	0
Solyc01g015035.1.1	0	0	0	0	0	0	0	0	0.2399	0	0	0	0	0
Solyc01g015050.1.1	27.4033	17.6473	13.6474	25.3304	23.1005	13.0871	17.8964	7.6217	2.952	7.8278	14.0201	7.6133	12.645	14.1469
Solyc01g015060.1.1	16.8089	10.8247	7.9526	15.5374	20.4139	8.0275	10.9775	4.6751	0.3621	4.8015	8.1084	4.6699	7.7563	8.6776
Solyc01g015080.3.1	0	0	0	0	0	0	0	0	0	0	0	0	0	0
Solyc01g015130.1.1	0	0	0	0	0	0	0	0	0	0	0	0	0	0
Solyc01g015133.1.1	0	0	0	0	0	0	0	0	0	0	0	0	0	0
Solyc01g015137.1.1	0	0	0	0	0	0	0	0	0	0	0	0	0	0
Solyc01g015180.1.1	0	0	0	0	0	0	0	0	0	0	0	0	0	0
Solyc01g015185.1.1	0	0	0	0	0	0	0	0	0	0	0	0	0	0
Solyc01g015200.1.1	0	0	0	0	0	0	0	0	0	0	0	0	0	0
Solyc01g015210.1.1	0	0	0	0	0	0	0	0	0	0	0	0	0	0
Solyc01g015230.3.1	0	0	0	0	0	0	0	0	0	0	0	0	0	0
Solyc01g015250.1.1	0	0	0	0	0	0	0	0	0	0	0	0	0	0
Solyc01g015280.1.1	0	0	0	0	0	0	0	0	0	0	0	0	0	0
Solyc01g015290.1.1	0	0	0	0	0	0	0	0	0	0	0	0	0	0
Solyc01g015293.1.1	12.4191	14.0667	17.1715	20.8251	21.7654	12.0907	4.8452	0.6102	2.2777	3.6814	6.7436	2.124	3.536	3.1819
Solyc01g015297.1.1	0	0	0	0	0	0	0	0	0	0	0	0	0	0
Solyc01g016300.1.1	0	0	0	0	0	0	0	0	0	0	0	0	0	0
Solyc01g016305.1.1	0	0	0	0	0	0	0	0	0	0	0	0	0	0
Solyc01g016350.1.1	0	0	0	0	0	0	0	0	0	0	0	0	0	0
Solyc01g016355.1.1	1.0395	0	0	0.3753	1.4793	0	4.9428	6.5732	0.9295	5.3774	5.2972	0.2179	1.076	2.9049
Solyc01g016380.4.1	0.6511	0	0	0	0	0	0.1032	0	0.6792	0	0	0	0	0
Solyc01g016390.4.1	0	0	0	0	0	0	0	0	0	0	0	0	0	0
Solyc01g016400.1.1	3.9881	0	0	0	0.0537	0.2191	0	0	0	0.0977	0.165	0.475	0.0938	0.1689
Solyc01g016410.4.1	23.3674	13.1752	3.7699	8.0984	9.5879	9.151	85.1361	102.325	64.9711	96.3751	108.859	136.104	111.858	55.105
Solyc01g016412.1.1	0	0	0	0	0	0	0	0	0	0	0	0	0	0
Solyc01g016414.1.1	0.0847	0	0	0	0	0	0.161	0	0	0	0.0856	0.0887	0.0876	0.0263
Solyc01g016416.1.1	0.2106	0	0	0	0	0	0.4006	0	0	0	0.213	0.2208	0.218	0.0654
Solyc01g016418.1.1	0	0	0	0	0	0	0	0	0	0	0	0	0	0
Solyc01g016430.1.1	0	0	0	0	0	0	0	0	0	0	0	0	0	0
Solyc01g016450.1.1	0	0	0	0	0	0	0	0	0	0	0	0	0	0
Solyc01g016460.4.1	12.2396	10.4341	12.4264	13.1795	25.8042	12.5944	6.8748	0	0	4.2426	7.3816	1.5755	2.0005	0
Solyc01g016470.3.1	81.0624	40.4108	29.0878	28.0461	26.4442	56.5472	22.5092	5.5036	20.2646	26.7892	23.8393	6.1305	14.0953	41.0318
Solyc01g016510.1.1	0	0	0	0	0	0	0	0	0	0	0.5609	0	0	0
Solyc01g016520.1.1	0	0	0	0	0	0	0	0	0	0	2.2905	0	0	0
Solyc01g016530.1.1	0	0	0	0	0	0	0	0	0	0	0.48	0	0	0
Solyc01g016540.3.1	0	0	0	0	0	0	0	0	0	0	0	0	0	0
Solyc01g016545.1.1	0	0	0	0	0	0	0	0	0	0	0	0	0	0
Solyc01g016550.2.1	0.2841	0	0.5872	0	0	0	0	0	0	0	0	0	0	0
Solyc01g016560.1.1	12.9113	9.5135	14.6547	0	17.5704	9.4131	3.4218	6.7981	7.0021	7.2994	14.3809	14.1985	13.1457	3.5489
Solyc01g016565.1.1	0	0	0	0	0	0	0	0	0	0	0	0	0	0
Solyc01g016580.1.1	0	0	0	0	0	0	0	0	0	0	0	0	0	0
Solyc01g016590.1.1	0	0	0	0	0	0	0	0	0	0	0	0.5885	0	0
Solyc01g016600.2.1	0	0	0	0	0	0	0	0	0	0	0	0.182	0	0
Solyc01g016605.1.1	0	0	0	0	0	0	0	0	0	0	0	0	0	0
Solyc01g016630.1.1	0	0	0	0	0	0	0	0	0	0	0	0	0	0
Solyc01g016640.3.1	0	0	0	0	0	0	0	0	0	0	0	0	0	0
Solyc01g016660.1.1	0	0	0	0	0	0	0	0	0	0	0	0	0	0
Solyc01g016665.1.1	0	0	0	0	0	0	0.0292	0	0	0	0.0744	0	0.0635	0
Solyc01g016670.2.1	0	0	0	0	0	0	0	0	0	0	0	0	0	0
Solyc01g016680.3.1	0	0	0	0	0	0	0	0	0	0	0	0	0	0
Solyc01g016685.1.1	0	0	0	0	0	0	0	0	0	0	0	0	0	0
Solyc01g016690.1.1	0	0	0	0	0	0	0	0	0	0	0	0	0	0
Solyc01g016700.3.1	0	0	0	0	0	0	0	0	0	0	0	0	0	0
Solyc01g016720.2.1	0	6.5557	4.1826	2.7399	0	0	0	0	0	0	0	0	0	0
Solyc01g016725.1.1	0	0	0	0	0	0	0	0	0	0	0	0	0	0
Solyc01g016760.1.1	0	0	0	0	0	0	0	0	0	0	0	0	0	0
Solyc01g016770.1.1	3.3688	4.7745	0	0	0	0	5.3394	1.1271	0	0	0	0	0	2.615
Solyc01g016780.1.1	2.9455	4.1745	0	0	0	0	4.6685	0.9855	0	0	0	0	0	2.2864
Solyc01g016790.1.1	0	0	0	0	0	0	0	0	0	0	0	0	0	0
Solyc01g016800.2.1	0	0	0	0	0	0	0.0935	0.0493	0	0	0.1789	0	0	0
Solyc01g016830.1.1	0	0	0	0	0	0	0	0	0	0	0	0	0	0
Solyc01g016840.1.1	0	0	0	0	0	0	0	0	0	0	0	0	0	0
Solyc01g016850.2.1	0	0	0	0	0	0	0	0	0	0	0	0	0	0
Solyc01g016870.1.1	0	0	0	0	0	0	0	0	0	0	0	0	0	0
Solyc01g016880.1.1	0	0	0	0	0	0	0	0	0	0	0	0	0	0
Solyc01g016890.1.1	0	0	0	0	0	0	0	0	0	0	0	0	0	0
Solyc01g016900.1.1	0	0	0	0	0	0	0	0	0	0	0	0	0	0
Solyc01g016910.1.1	0	0	0	0	0	0	0	0	0	0	0	0	0	0
Solyc01g016920.1.1	0	0	0	0	0	0	0	0	0	0	0	0	0	0
Solyc01g016930.1.1	0	0	0	0	0	0	0	0	0	0	0	0	0	0
Solyc01g016940.2.1	0	0	0	0	0	0	0	0	0	0	0	0	0	0
Solyc01g016960.1.1	0	0	0	0	0	0	0	0	0	0	0	0	0	0
Solyc01g016970.2.1	0	0	0	0	0	0	0	0	0	0	0	0	0	0
Solyc01g016980.1.1	0	0	0	0	0	0	0	0	0	0	0	0	0	0
Solyc01g017020.1.1	0	0	0	0	0	0	0	0	0	0	0	0	0	0
Solyc01g017030.1.1	0	0	0	0	0	0	0	0	0	0	0	0	0	0
Solyc01g017040.1.1	0	0	0	0	0	0	0	0	0	0	0	0	0	0
Solyc01g017050.1.1	1.7747	0	0	1.0679	0.3508	0.286	0.2813	0.2969	1.0579	0.6375	0	0	1.2247	1.6532
Solyc01g017060.2.1	0	0	0	0	0	0	0	0	0	0	0	0	0	0
Solyc01g017070.1.1	0	0	0	0	0	0	0	0	0	0	0	0	0	0
Solyc01g017080.2.1	0	0	0	0	0	0	0	0	0	0	0	0	0	0
Solyc01g017085.1.1	0	0	0	0	0	0	0	0	0.1136	0	0	0	0	0
Solyc01g017090.2.1	0	0	0	0	0	0	0	0	0	0	0	0	0	0
Solyc01g017100.2.1	0	0	0	0	0	0	0	0	0	0	0	0	0	0
Solyc01g017110.2.1	0	0	0	0	0	0	0	0	0	0	0	0	0	0
Solyc01g017120.1.1	0	0	0	0	0	0	0	0	0	0	0	0	0	0
Solyc01g017130.1.1	0	0	0	0	0	0	0	0	0	0	0	0	0	0
Solyc01g017140.1.1	0	0	0	0	0	0	0	0	0	0	0	0	0	0
Solyc01g017145.1.1	0	0	0	0	0	0	0	0	0	0	0	0	0	0
Solyc01g017150.1.1	0	0	0	0	0	0	0	0	0	0	0	0	0	0
Solyc01g017160.2.1	0	0	0	0	0	0	0	0	0	0	0	0	0	0
Solyc01g017170.1.1	0	0	0	0	0	0	0	0	0	0	0	0	0	0
Solyc01g017180.3.1	0	0	0	0	0	0	0	0	0	0	0	0	0	0
Solyc01g017200.2.1	0	0	0	0	0	0	0	0	0	0	0	0	0	0
Solyc01g017210.1.1	0	0	0	0	0	0	0	0	0	0	0	0	0	0
Solyc01g017220.2.1	0	0	0	0	0	0	0	0	0	0	0	0	0	0
Solyc01g017230.2.1	0	0	0	0	0	0	0	0	0	0	0	0	0	0
Solyc01g017240.1.1	0	0	0	0	0	0	0	0	0	0	0	0	0	0
Solyc01g017250.1.1	0	0	0	0	0	0	0	0	0	0	0	0	0	0
Solyc01g017260.1.1	0	0	0	0	0	0	0	0	0	0	0	0	0	0
Solyc01g017280.1.1	0	0	0	0	0	0	0	0	0	0	0	0	0	0
Solyc01g017290.1.1	0	0	0	0	0	0	0	0	0	0	0	0	0	0
Solyc01g017300.2.1	0	0	0	0	0	0	0	0	0	0	0	0	0	0
Solyc01g017320.1.1	0	0	0	0	0	0	0	0	0	0	0	0	0	0
Solyc01g017330.3.1	0	0	0	0	0	0	0	0	0	0	0	0	0	0
Solyc01g017360.3.1	0	0	0	0	0	0	0	0	0	0	0	0	0	0
Solyc01g017370.2.1	0	0	0	0	0	0	0	0	0	0	0	0	0	0
Solyc01g017380.1.1	0	0	0	0	0	0	0	0	0	0	0	0	0	0
Solyc01g017390.1.1	0	0	0	0	0	0	0	0	0	0	0	0	0	0
Solyc01g017410.3.1	0	0	0	0	0	0	0	0	0	0	0	0	0	0
Solyc01g017420.1.1	0	0	0	0	0	0	0	0	0	0	0	0	0	0
Solyc01g017430.1.1	0	0	0	0	0	0	0	0	0	0	0	0	0	0
Solyc01g017440.1.1	0	0	0	0	0	0	0	0	0	0	0	0	0	0
Solyc01g017450.1.1	0	0	0	0	0	0	0	0	0	0	0	0	0	0
Solyc01g017460.3.1	0	0	0	0	0	0	0	0	0	0	0	0	0	0
Solyc01g017470.3.1	0	0	0	0	0	0	0	0	0	0	0	0	0	0
Solyc01g017480.1.1	0	0	0	0	0	0	0	0	0	0	0	0	0	0
Solyc01g017510.1.1	0	0	0	0	0	0	0	0	0	0	0	0	0	0
Solyc01g017520.1.1	0	0	0	0	0	0	0	0	0	0	0	0	0	0
Solyc01g017530.1.1	0	0	0	0	0	0	0	0	0	0	0	0	0	0
Solyc01g017535.1.1	0	0	0	0	0	0	0	0	0	0	0	0	0	0
Solyc01g017540.2.1	0	0	0	0	0	0	0	0	0	0	0	0	0	0
Solyc01g017560.3.1	0	0	0	0	0	0	0	0	0	0	0	0	0	0
Solyc01g017565.1.1	0	0	0	0	0	0	0	0	0	0	0	0	0	0
Solyc01g017600.3.1	0.185	114.186	29.6377	33.9034	11.1909	0.6261	65.9851	19.3144	51.4517	74.878	51.8024	4.5092	24.6119	41.8825
Solyc01g017610.1.1	0	0	0	0	0	0	0	0	0	0	0	0	0	0
Solyc01g017620.1.1	0	0	0	0	0	0	0	0	0	0	0	0	0	0
Solyc01g017640.3.1	0	0	0	0	0	0	0	0	0	0	0	0	0	0
Solyc01g017670.2.1	0	0	0	0	0	0	0	0	0	0	0	0	0	0
Solyc01g017675.1.1	0	0	0	0	0	0	0	0	0	0	0	0	0	0
Solyc01g017690.1.1	0	0	0	0	0	0	0	0	0	0	0	0	0	0
Solyc01g017700.1.1	0	0	0	0	0	0	0	0	0	0	0	0	0	0
Solyc01g017720.2.1	1.5254	0	0.0927	0.8099	0.6384	1.388	1.3653	0.2702	0	0	0.4355	0.3762	0.5573	2.1731
Solyc01g017725.1.1	0	0	0	0	0	0	0	0	0	0	0	0	0	0
Solyc01g017740.2.1	2.6137	0	0	0	0	0	0	0	0.2921	0	0	0	0	0
Solyc01g017750.1.1	0	0	0	0	0	0	0	0	0	0	0	0	0	0
Solyc01g017790.3.1	0	0	0	0	0	0	0	0	0	0	0	0	0	0
Solyc01g017795.1.1	0	0	0	0	0	0	0	0	0	0	0	0	0	0
Solyc01g017820.3.1	0	0	0	0	0	0	0	0	0	0	0	0	0	0
Solyc01g017825.1.1	0	0	0	0	0	0	0	0	0	0	0	0	0	0
Solyc01g017860.3.1	2.6089	3.3595	2.1029	1.7897	3.6508	2.7746	2.9772	0.7856	0.9797	1.7432	2.2158	1.0391	1.5123	1.0207
Solyc01g017870.2.1	0	0	0	0	0	0	0	0	0	0	0	0	0	0
Solyc01g017873.1.1	0	0	0	0	0	0	0	0	0	0	0	0	0	0
Solyc01g017877.1.1	0	0	0	0	0	0	0	0	0	0	0	0	0	0
Solyc01g017950.3.1	0	0	0	0	0	0	0	0	0	0	0	0	0	0
Solyc01g017960.1.1	0	0	0	0	0	0	0	0	0	0	0	0	0	0
Solyc01g017970.1.1	0	0	0	0	0	0	0	0	0	0	0	0	0	0
Solyc01g018010.2.1	12.3081	31.8065	5.3189	4.8477	12.2077	6.707	8.7253	1.123	0	7.2351	5.9733	2.111	5.0962	4.7944
Solyc01g018015.1.1	0	0	0	0	0	0	0	0	0	0	0	0	0	0
Solyc01g018020.3.1	0	0	0	0.1405	0	0	0	0	0	0	0	0	0	0
Solyc01g018040.1.1	0	0	0	0	0	0	0	0	0	0	0	0	0	0
Solyc01g018045.1.1	0	0	0	0	0	0	0	0	0	0	0	0	0	0
Solyc01g018070.3.1	0	0	0	0	0	0	0	0	0	0	0	0	0	0
Solyc01g018100.1.1	0	0	0	0	0	0	0	0	0	0	0	0	0	0
Solyc01g019100.1.1	0	0	0	0	0	0	0	0	0	0	0	0	0	0
Solyc01g020100.3.1	0	0	0	0	0	0	0	0	0	0	0	0	0	0
Solyc01g020110.2.1	0	0	0	0	0	0	0	0	0	0	0	0	0	0
Solyc01g020113.1.1	0	0	0	0	0	0	0	0	0	0	0	0	0	0
Solyc01g020117.1.1	0	0	0	0	0	0	0	0	0	0	0	0	0	0
Solyc01g020120.3.1	0	0	0	0	0	0	0	0	0	0	0	0	0	0
Solyc01g020130.3.1	0	0	1.4075	0	0	0	0.0682	0.5756	0.1282	0.309	0	0.1503	0.2968	0.4006
Solyc01g020150.3.1	0	8.5786	2.4325	0	0	0.3793	0.7462	1.5751	0	0.8456	0	0	0	0
Solyc01g020160.1.1	0	0.7357	0	0	0	0	0.0678	0	0	0	0	0	0	0
Solyc01g020170.2.1	0	0	0	0	0	0	0	0	0	0	0	0	0	0
Solyc01g020180.1.1	0	0	0	0	0	0	0	0	0	0	0	0	0	0
Solyc01g020190.2.1	7.2794	0	0	0.1564	0	0	1.3186	1.7396	0.4649	0.7471	1.6823	0.7267	0	2.5831
Solyc01g020220.3.1	0.4908	1.5649	0.5811	0.5445	0.5577	0.5338	0.4278	0.0821	0	0.3636	0.2481	0.1072	0.2117	0.3048
Solyc01g020240.4.1	7.6878	3.5318	3.8714	4.5526	4.7436	4.7727	4.1193	1.5471	2.1371	2.5234	2.8882	1.4316	2.3227	3.417
Solyc01g020245.1.1	0	0	0	0	0	0	0	0	0	0	0	0	0	0
Solyc01g020280.2.1	0	0	0	0	0	0	0	0	0	0	0	0	0	0
Solyc01g020290.1.1	0	0	0	0	0	0	0	0	0	0	0	0	0	0
Solyc01g020300.4.1	0	0	0	0	0	0	0	0	0	0	0	0	0	0
Solyc01g020320.3.1	26.8931	42.2951	21.8358	24.4905	21.7836	34.3573	16.2123	23.6181	25.5481	17.8553	18.3536	16.1074	13.9189	19.6826
Solyc01g020323.1.1	0	0	0	0	0	0	0	0	0	0	0	0.3799	0	0
Solyc01g020327.1.1	0	0	0	0	0	0	0	0	0	0	0	0	0	0
Solyc01g020340.2.1	0	0	0.1507	0.2194	0	0.141	0.2774	0.0976	0.1304	0.1048	0.2655	0.1019	0.0503	0.1812
Solyc01g020343.1.1	0	0	0	0	0	0	0	0	1.3099	0	0.5925	0	0	0
Solyc01g020347.1.1	0	3.3556	2.0616	0	0	0	0	0	0.8233	0.6615	0.1862	0	0.1589	0.1429
Solyc01g020350.1.1	0	0	1.8754	0	5.0217	0	0	0	3.2453	2.6078	0.734	0	0	0.5635
Solyc01g020353.1.1	0	7.093	1.1831	1.24	1.0862	0	0.871	0	0.6142	0.2468	2.0836	0.36	0	1.1731
Solyc01g020357.1.1	0.2335	0.922	1.086	0.5797	0.6231	1.0725	0.2221	0	0.1566	0.3775	0.2833	0.1224	0.0604	0.0272
Solyc01g020360.1.1	0	0	0	0	0	0	0	0	0	0	0	0	0	0
Solyc01g020370.2.1	0	0	0	0	0	0	0	0	0	0	0	0	0	0
Solyc01g020372.1.1	0	0	0	0	0	0	0	0	0	0	0	0	0	0
Solyc01g020430.2.1	0	0	0	0	0	0	0	0	0	0	0	0	0	0
Solyc01g020440.3.1	1.3638	1.3968	0.5181	0.5069	1.3477	0.9048	1.6275	2.704	1.5302	2.2334	2.8631	2.5786	2.5742	1.619
Solyc01g020450.1.1	0	0	0	0	0	0	0	0	0	0	0	0	0	0
Solyc01g020460.3.1	0	0	0	0	0.033	0	0	0	0	0	0	0	0	0
Solyc01g020470.3.1	0	0	0	0	0	0	0	0	0	0	0	0	0	0
Solyc01g020480.1.1	0	0	0	0	0	0	0	0	0	0	0	0	0	0
Solyc01g020490.1.1	0	0	0	0	0	0	0	0	0	0	0	0	0	0
Solyc01g020495.1.1	0.0391	0.3327	0.1213	0	0.0464	0	0.1116	0.0393	0	0	0	0	0	0
Solyc01g020500.2.1	3.6064	4.381	2.6709	2.3871	3.4927	2.2663	2.9723	0.2413	1.3973	1.6842	1.7502	0.378	0.7466	0.6719
Solyc01g020510.1.1	0	0	0	0	0	0	0	0	0	0	0	0	0	0
Solyc01g020520.4.1	0.1411	0	0.2825	0.5015	0.3242	0.1023	0.1216	0.0354	0.1577	0.1283	0.1819	0.0971	0.0776	0.1068
Solyc01g020521.1.1	0	0	0	0	0	0	0	0	0	0	0	0	0	0
Solyc01g020522.1.1	0	0	0	0	0	0	0	0	0	0	0	0	0	0
Solyc01g020524.1.1	0	0	0	0	0	0	0	0	0	0	0	0	0	0
Solyc01g020526.1.1	0	0	0	0	0	0	0	0.2071	0	0	0	0	0	0
Solyc01g020528.1.1	0.3074	0	0	0	0	0	0	0	0	0	0	0	0	0
Solyc01g020570.3.1	0	0	0	0	0	0	0	0	0	0	0	0	0	0
Solyc01g020575.1.1	0	0	0	0	0	0	0	0	0	0	0	0	0	0
Solyc01g021600.4.1	1.7115	3.2672	0.2527	1.5448	0.5799	0.2364	0.2325	0.7362	1.5303	1.054	7.1195	0.5125	0.2531	1.3665
Solyc01g021610.1.1	0	0	0	0	0	0	0	0	0	0	0	0	0	0
Solyc01g021620.3.1	0	0	0	0	0	0	0	0	0	0	0	0	0	0
Solyc01g021640.3.1	1.0582	0.917	0.9769	0.6559	1.4139	0.8389	0.5837	0.262	0.2586	0.5094	0.6077	0.318	0.387	0.3943
Solyc01g021680.1.1	139.458	113.905	94.9288	88.9293	72.8135	126.085	76.0417	56.8488	49.7912	81.5585	65.2551	65.3539	56.1662	81.1345
Solyc01g021685.1.1	0	0	0	0	0	0	0	0	0	0	0	0	0	0
Solyc01g021690.1.1	0	0	0	0	0	0	0	0	0	0	0	0	0	0
Solyc01g021695.1.1	0	0	0	0	0	0	0	0	0	0	0	0	0	0
Solyc01g021700.3.1	0	0	0	0	0	0	0	0	0	0	0	0	0	0
Solyc01g021720.1.1	0	9.6381	1.8634	0	0.4277	1.3946	0	0	0	1.166	0	0	0	0
Solyc01g021730.2.1	0	0	0	0	0.4176	0	0	0	0	0	0	0.1846	0	0
Solyc01g021740.1.1	0	0	0	0	0	0	0	0	0	0	0	0	0	0
Solyc01g021745.1.1	0	0	0	0	0	0	0	0	0	0	0	0	0	0
Solyc01g022740.3.1	3.4205	1.8154	4.4956	3.1473	4.9622	2.4401	81.3043	181.356	125.955	161.641	154.115	195.22	178.667	36.9968
Solyc01g022745.1.1	0	0	0	0	0	0	0	0	0	0	0	0	0	0
Solyc01g022750.3.1	19.7692	13.4755	10.4854	8.7511	11.325	17.9587	10.7566	3.1268	8.5646	9.2877	10.1735	6.317	7.203	12.3398
Solyc01g022760.1.1	0	0	0	0	0	0	0	0	0	0	0	0	0	0
Solyc01g022780.1.1	0	0	0	0	0	0	0	0	0	0	0	0	0	0
Solyc01g022785.1.1	0	0	0.0052	0.0091	0	0	0	0	0	0	0.0369	0	0	0.0047
Solyc01g028800.3.1	0	0	0.1351	0	0	0	0	0	0	0	0.0529	0	0	0.0406
Solyc01g028803.1.1	25.0108	16.857	14.2033	17.1473	17.8274	13.288	33.3673	6.5659	18.9356	12.747	11.3042	6.1642	13.5089	33.484
Solyc01g028807.1.1	1.0515	4.8883	1.4418	0.7301	3.0934	0.7038	5.7304	1.5425	2.4408	4.9032	10.3778	3.1156	5.1282	10.2655
Solyc01g028810.3.1	300.564	139.591	129.145	132.955	169.517	207.968	134.48	331.712	187.475	209.743	294.869	429.613	200.477	88.8187
Solyc01g028830.3.1	15.1171	28.3263	12.814	9.587	15.4666	7.5703	15.6913	2.4792	4.2404	7.3206	11.3284	2.2784	8.2332	8.2372
Solyc01g028860.3.1	159.535	140.987	110.362	105.685	153.721	114.395	223.262	470.865	325.72	428.56	469.239	538.956	405.646	140.878
Solyc01g028865.1.1	0	0	0	0	0	0.6816	0	0	0	0	0	0	0	0
Solyc01g028870.3.1	13.5244	1.5369	7.6868	5.2767	7.9416	11.8522	4.7504	4.5102	3.4131	4.6782	5.2667	7.4079	4.6514	3.3933
Solyc01g028875.1.1	0	0	0	0	0	0	0	0	0	0	0	0	0	0
Solyc01g028900.3.1	12.2984	23.5002	14.939	16.7887	17.8004	11.8993	28.6027	26.6041	27.7804	22.5768	36.0868	18.9555	27.052	47.6287
Solyc01g028910.2.1	0	0	0	0	0	0	0	0	0	0	0	0	0	0
Solyc01g028930.4.1	4.2779	5.5774	4.1756	4.3735	4.6612	6.5354	3.1095	3.7665	3.5143	3.5604	5.5397	3.223	3.7529	3.101
Solyc01g028960.1.1	0	0	0	0	0	0	0	0	0	0	0	0	0	0
Solyc01g028965.1.1	0	0	0	0	0	0	0	0	0	0	0	0	0	0
Solyc01g028980.1.1	0	0	0	0	0	0	0	0	0	0	0	0	0	0
Solyc01g028985.1.1	0	0	0	0	0	0	0	0	0	0	0	0	0	0
Solyc01g033990.1.1	0	0	0	0	0	0	0	0	0	0	0	0	0	0
Solyc01g033995.1.1	0	0	0	0	0	0	0	0	0	0	0	0	0	0
Solyc01g034010.2.1	0	0	0	0	0	0	0	0	0	0	0	0	0	0
Solyc01g034020.3.1	14.753	15.2075	9.8634	12.6486	9.9526	14.2256	8.1883	4.3289	8.4226	6.6953	6.1113	7.491	6.6404	7.3244
Solyc01g034040.1.1	0	0	0.1132	0	0	0	0	0	0	0	0	0	0	0
Solyc01g034050.1.1	0	0	0	0	0	0	0.2384	0	0	0	0	0	0	0
Solyc01g034070.2.1	0	0	0	0	0	0	0	0	0	0	0	0	0	0
Solyc01g034075.1.1	0	0	0	0	0	0	0	0	0	0	0	0	0	0
Solyc01g034080.1.1	0	0	0	0	0	0	0	0	0	0	0	0.2784	0	0
Solyc01g034140.1.1	0	0	0	0	0	0	0	0	0	0	0	0	0	0
Solyc01g034145.1.1	0	0	0	0	0	0	0	0	0	0	0	0	0	0
Solyc01g034150.4.1	4.0129	4.0644	3.0051	3.2363	6.2668	2.6956	4.3216	7.051	4.231	7.5035	6.4495	5.0582	7.7574	2.3593
Solyc01g034190.1.1	0	0	0	0	0	0	0	0	0	0	0	0	0	0
Solyc01g034210.1.1	0	0	0	0	0	0	0	0	0	0	0	0	0	0
Solyc01g034213.1.1	0	0	0	0	0	0	0	0	0	0	0	0	0	0
Solyc01g034217.1.1	0	0	0	0	0	0	0	0	0	0	0	0	0	0
Solyc01g038230.1.1	0	0	0	0	0	0	0	0	0	0	0	0	0	0
Solyc01g038231.1.1	0	0	0	0	0	0	0	0	0	0	0	0	0	0
Solyc01g038232.1.1	0	0	0	0	0	0	0	0	0	0	0	0	0	0
Solyc01g038233.1.1	0	0	0	0	0	0	0	0	0	0	0	0	0	0
Solyc01g038234.1.1	0	0	0	0	0	0	0	0	0.4105	0	0	0	0	0
Solyc01g038236.1.1	0	0	0	0	0	0	0	0	0	0	0	0	0	0
Solyc01g038238.1.1	0	0	0	0	0	0	0	0	0	0	0	0	0	0
Solyc01g044270.3.1	8.0212	11.5932	8.41	6.5529	8.9568	6.0001	129.84	231.62	113.413	172.224	186.077	147.221	174.876	40.6848
Solyc01g044275.1.1	0	0	0	0	0	0	0	0	0	0	0	0	0	0
Solyc01g044300.3.1	0	0	0	0	0	0	0	0	0	0	0	0	0	0
Solyc01g044340.3.1	0	7.7552	2.7488	0.12	0	0	2.7825	12.8151	7.135	2.4367	9.1979	11.2918	9.0864	5.2033
Solyc01g044350.3.1	5.0932	4.826	5.6053	2.5284	4.3488	3.7423	5.4973	8.6136	6.5348	5.6261	8.0642	7.6606	11.0977	5.8117
Solyc01g044360.4.1	21.9393	15.7522	13.0532	12.1729	14.6006	15.4099	10.5913	12.2611	8.3722	15.1541	15.3061	20.2824	11.0655	8.0822
Solyc01g044365.1.1	11.6217	14.6675	14.7857	18.5805	15.6935	6.0417	6.6419	1.2204	1.6434	3.6568	6.3126	1.1559	6.3516	2.2652
Solyc01g044370.3.1	0	0	0	0.3325	0	0.089	0	0	0	0.2978	0	0	0	0
Solyc01g044375.1.1	0	0	0	0	0	0	0	0	0	0	0	0.0719	0	0
Solyc01g044420.4.1	0	0	0	0	0	0	0	0	0	0	0	0	0	0
Solyc01g044490.4.1	1.9028	1.3395	1.3768	1.79	1.126	2.1987	3.3969	4.1463	3.3205	2.3931	3.456	3.3107	4.5813	2.4893
Solyc01g044500.1.1	0	0	0	0	0	0	0	0	0	0	0	0	0	0
Solyc01g044520.2.1	0	0	0	0	0	0	0	0	0	0	0	0	0	0
Solyc01g044523.1.1	0	0	0	0	0	0	0	0	0	0	0	0	0	0
Solyc01g044527.1.1	0	0	0	0	0	0	0	0	0	0	0	0	0	0
Solyc01g044550.3.1	0	0	0	0	0	0	0	0	0	0	0	0	0	0
Solyc01g044551.1.1	0	0	0	0	0	0	0	0	0	0	0	0	0	0
Solyc01g044552.1.1	0	0	0	0	0	0	0	0	0	0	0	0	0	0
Solyc01g044554.1.1	0	0	0	0	0	0.2908	0	0	0	0	0	0	0	0
Solyc01g044556.1.1	113.549	63.1514	58.9432	58.8467	124.395	105.915	12.7517	1.5249	2.4215	11.8527	15.4676	4.3272	9.1281	4.2456
Solyc01g044558.1.1	108.729	29.2442	59.5266	57.3392	102.857	58.2357	11.3313	3.1637	5.8534	12.244	21.0548	6.2446	8.9279	4.4526
Solyc01g047580.1.1	0	0	0	0	0	0	0	0	0	0	0	0	0	0
Solyc01g049650.3.1	11.2177	23.2057	10.0802	7.3371	8.4831	6.2085	30.5343	88.0328	39.2472	77.2661	52.3696	113.872	66.0524	20.5198
Solyc01g049660.2.1	0	0	0	0	0	0	0	0	0	0	0	0	0	0
Solyc01g049680.3.1	181.055	145.288	111.323	114.641	160.351	184.087	75.9604	23.2569	38.862	70.5724	68.9739	27.2288	56.6861	67.4332
Solyc01g049690.4.1	39.1631	42.6573	26.0725	30.3354	34.9441	23.8463	20.1434	8.5985	7.0705	17.9578	21.9303	7.3019	11.6939	8.6815
Solyc01g049720.1.1	0	0	0	0	0	0	0	0	0	0	0	0	0	0
Solyc01g049740.1.1	0	0	0	0	0	0	0	0	0	0	0	0	0	0
Solyc01g049750.1.1	0	0	0	0	0	0	0	0	0	0	0	0	0	0
Solyc01g049760.1.1	0	0	0	0	0	0	0	0	0	0	0	0	0	0
Solyc01g049770.3.1	198.506	207.462	94.5086	149.107	310.07	164.924	73.2385	6.5704	10.3289	38.1792	70.0801	10.8976	25.1118	36.0485
Solyc01g049790.1.1	0	0	0	0	0	0	0	0	0	0	0	0	0	0
Solyc01g049810.4.1	4.7855	1.9378	1.3393	3.2395	2.0099	2.3133	1.4221	2.7018	1.0697	1.0744	2.4192	3.2394	0.8256	0.8358
Solyc01g049820.2.1	0	0	0	0	0.3126	0	0.2506	0	0	0	0.0799	0	0	0.1228
Solyc01g049830.2.1	1.3504	1.203	0.2791	0.0813	0	0	0.3425	0.0904	0	0	0.1092	0.0944	0	0
Solyc01g049840.1.1	0	0	0.3037	0	0	0	0	0	0	0	0.1783	0	0	0
Solyc01g049880.3.1	6.4206	3.1401	9.2631	13.6979	9.6907	5.7237	8.4846	0.3348	1.9384	3.8192	5.1596	1.9228	5.0062	3.1069
Solyc01g049890.3.1	26.5355	29.1127	18.0417	15.9673	20.6767	25.9006	57.4048	89.9511	63.8478	61.4487	65.134	88.5724	70.9938	48.0329
Solyc01g049910.4.1	0.3359	0.647	0.1439	0.1331	0.4567	0.1822	0.226	0.403	0.1685	0.2031	0.3479	0.3178	0.2036	0.0916
Solyc01g049920.2.1	0	22.2512	0	3.1491	6.2063	0	0.8295	0	0	0	0	0.9142	0	2.4374
Solyc01g049950.1.1	0	0	0	0	0	0	0	0	0	0	0	0	0	0
Solyc01g049960.4.1	9.042	4.4634	4.4863	5.1969	5.5683	9.4413	3.904	2.5959	3.6339	3.9321	4.1466	4.1309	3.3784	4.8613
Solyc01g050010.3.1	9.1506	0.6862	10.857	8.7692	9.9138	12.7787	5.3178	1.9276	1.7171	2.1915	6.9903	2.1906	2.2218	1.5785
Solyc01g050040.4.1	12.0062	25.9992	14.4973	13.1926	15.0892	13.7524	9.8041	2.4887	3.6172	6.3288	9.6584	4.3771	4.3227	9.968
Solyc01g050045.1.1	0.5316	0	0.8789	0.6717	1.8911	2.0556	0.9099	0.6402	0	0.6874	0.129	0.78	0.4402	0.2971
Solyc01g050050.1.1	43.7867	14.5068	15.997	11.9764	24.1274	40.6224	12.1975	1.7757	13.4455	10.963	12.8789	6.4902	5.4939	8.6517
Solyc01g050070.4.1	1.7581	1.3504	0.7403	0.4757	1.5429	1.4967	0.7752	0.3223	0.7178	0.6212	0.6294	0.561	0.5285	0.5062
Solyc01g055160.1.1	0	0	0	0	0	0	0	0	0	0	0	0	0	0
Solyc01g055165.1.1	0	0	0	0	0	0	0	0	0	0	0	0	0	0
Solyc01g055200.1.1	0	0	0	0	0	0	0	0	0	0	0	0	0	0
Solyc01g056200.1.1	0	0	0	0	0	0	0	0	0	0	0	0	0	0
Solyc01g056220.2.1	0	0	0	0	0	0	0	0	0	0	0	0	0	0
Solyc01g056240.1.1	0	0	0	0	0	0	0	0	0	0	0	0	0	0
Solyc01g056250.2.1	0	0	0	0	0	0	0	0	0	0	0	0	0	0
Solyc01g056260.1.1	0	0	0	0	0	0	0	5.327	0	0	0	0.4636	0	0
Solyc01g056280.3.1	0	0	0	0	0	0	0	0	0	0	0	0	0	0
Solyc01g056285.1.1	0	0	0	0	0	0	0	0	0	0	0	0	0	0
Solyc01g056290.2.1	0	0	0	0	0	0	0	0	0	0	0	0	0	0
Solyc01g056310.3.1	0.0928	0	0.6712	0	0	0	0.5294	2.1421	1.0785	0.3	0.1126	0.2918	2.0171	0.2593
Solyc01g056320.1.1	2.7578	0	0.57	6.9698	0	1.0665	5.2452	1.1072	0.9863	2.3777	0	1.1562	4.5675	0.5138
Solyc01g056330.2.1	0	0	0	0	0	0	0	0	0	0	0	0	0	0
Solyc01g056340.4.1	2.5418	2.801	1.9137	1.2946	2.0885	1.3911	1.1913	0.3098	0.6331	0.7044	0.9362	0.3425	0.9679	0.296
Solyc01g056360.4.1	0	0	0	0	0	0	0	0	0	0	0	0	0	0
Solyc01g056370.3.1	10.3576	16.4757	5.695	6.3501	9.2238	8.4266	3.9027	2.3145	4.2285	4.2964	4.1256	3.4003	3.7626	4.0412
Solyc01g056380.1.1	0	0	0	0	0	0	0	0	0	0	0	0	0	0
Solyc01g056390.1.1	0	0	0	0	0	0	0	0	0	0	0	0	0	0
Solyc01g056400.1.1	0	0	0	0	0	0	0	0	0	0	0	0	0	0
Solyc01g056410.1.1	0	0	0	0	0	0	0	0	0	0	0	0	0	0
Solyc01g056420.1.1	0	0	0	0	0	0	0	0	0	0	0	0	0	0
Solyc01g056430.2.1	0	0	0	0	0	0	0	0	0	0	0	0	0	0
Solyc01g056440.1.1	0	0	0	0	0	0	0	0	0	0	0	0	0	0
Solyc01g056450.3.1	0	0	0	0	0	0	0	0	0	0	0	0	0	0
Solyc01g056460.1.1	0	0	0	0	0	0	0	0	0	0	0	0	0	0
Solyc01g056470.1.1	0	0	0	0	0	0	0	0	0	0	0	0	0	0
Solyc01g056480.3.1	6.9277	0.7829	6.3266	12.7968	9.1708	1.2461	2.7578	7.7617	7.7786	6.0769	8.9916	16.8866	12.3409	3.4516
Solyc01g056520.3.1	2.0441	1.0258	0.9012	0.833	1.3789	1.1108	1.2725	0.5233	0.4208	0.823	1.1644	0.6626	1.3135	0.5201
Solyc01g056530.2.1	0	0	0	0	0	0	0	0	0	0	0	0	0	0
Solyc01g056570.3.1	9.2732	7.3516	6.7926	8.0171	9.9923	6.931	23.0822	25.8009	20.2453	26.128	32.1375	41.1428	35.9189	15.732
Solyc01g056575.1.1	0	0	0	0	0	0	0	0	0	0	0	0	0	0
Solyc01g056580.4.1	0.0494	2.7628	0.3576	0.6248	0.1173	0	0.2821	1.2406	0.9725	1.5452	0.8098	2.0729	0.998	0.1842
Solyc01g056590.2.1	0	0	0	0	0	0	0	0	0	0	0	0	0	0
Solyc01g056600.2.1	0	0	0.76	0.4425	3.1978	0	2.2146	4.0597	4.1644	1.7172	5.0561	2.0555	2.9181	3.4252
Solyc01g056610.1.1	0	0	1.7074	0	10.7767	0	5.8922	7.4626	1.4773	3.5612	4.5104	5.1954	6.4136	2.3086
Solyc01g056620.4.1	1.9442	1.5162	1.4882	2.2531	3.9992	2.1581	1.3125	0.8432	0.7082	1.6426	1.7182	1.107	0.7702	0.8496
Solyc01g056640.1.1	0	0	0	0	0	0	0	0	0	0	0	0	0	0
Solyc01g056650.1.1	0	0	0	0	0	0	0	0	0	0	0	0	0	0
Solyc01g056653.1.1	0	0	0	0	0	0	0	0	0	0	0	0	0	0
Solyc01g056657.1.1	0	0	0	0	0	0	0	0	0	0	0	0	0	0
Solyc01g056660.2.1	0	0	0	0	0	0	0	0	0	0	0	0	0	0
Solyc01g056665.1.1	0	0	0	0	0	0	0	0	0	0	0	0	0	0
Solyc01g056690.4.1	7.1537	4.6656	5.89	5.6263	8.0034	6.6908	10.3678	32.2427	20.4503	28.3653	22.3611	36.8093	23.6758	4.6062
Solyc01g056695.1.1	0	0	0	0	0	0	0	0	0	0	0	0	0	0
Solyc01g056720.4.1	4.461	5.9634	4.3882	4.8858	6.3749	5.143	4.2778	2.8851	3.271	4.3751	4.6085	3.5313	4.7337	4.9465
Solyc01g056730.3.1	0	0	0	0	0	0	0	0	0	0	0	0	0	0
Solyc01g056750.1.1	0	0	0	0	0	0	0	0	0	0	0	0	0	0
Solyc01g056760.3.1	0	0	0	0	0	0	0	0	0	0	0	0	0	0
Solyc01g056770.1.1	0	0	0	0	0	0	0	0	0	0	0	0	0	0
Solyc01g056780.3.1	200.105	70.7833	138.333	125.808	101.104	220.812	73.4924	49.5565	88.0866	50.8144	66.6953	55.6091	48.728	110.266
Solyc01g056790.3.1	0.1588	0	0.6153	0.5733	1.7889	0.3838	0.604	0.3188	0	0.6845	0.1927	0.1664	0.5753	0
Solyc01g056800.1.1	11.4581	9.2794	5.5256	1.379	5.8882	4.8003	2.1793	0.3833	2.049	3.7045	3.2438	0.4003	2.3721	0
Solyc01g056810.4.1	0.5098	2.079	0.6961	0.8052	1.5222	1.1618	1.0042	0.6579	0.2767	1.0301	0.7069	0.6965	0.7821	0.7462
Solyc01g056830.3.1	0.3457	0	0.2501	0.4993	0.861	0.1337	0.1644	0.4858	0	0.5962	0.0839	0.7248	0.4295	0.3865
Solyc01g056840.1.1	0	0	0	0	0	0	0	0	0	0	0	0	0	0
Solyc01g056850.3.1	0.6095	3.8198	2.3476	3.3508	4.0411	0.7232	2.6609	5.0886	2.9973	5.4339	8.857	5.4882	1.649	2.7097
Solyc01g056880.3.1	0	0	0	0	0	0	0.2391	0	0	0	0	0	0	0.1171
Solyc01g056890.1.1	0	0	0	0.1643	0	0	0.3463	0	0	0	0	0.1908	0	0
Solyc01g056900.1.1	0	0	0	0	0	0	0	0	0	0	0	0	0	0
Solyc01g056910.1.1	0	0	0	0	0	0	0	0	0	0	0	0	0	0
Solyc01g056940.4.1	204.466	181.068	74.3772	73.6185	87.2732	113.285	102.904	50.6175	93.3001	106.284	110.288	54.5566	65.6084	119.355
Solyc01g056950.1.1	0	0	0	0	0	0	0	0	0	0	0	0	0	0
Solyc01g056960.1.1	0	0	0	0	0	0	0	0	0	0	0	0	0	0
Solyc01g056970.1.1	0	0	0	0	0	0	0	0	0	0	0	0	0	0
Solyc01g056990.3.1	0.0866	0	0.0298	0.0651	0.154	0	0	0	0	0	0.0175	0.0151	0	0
Solyc01g057000.3.1	23.4124	1.0325	0.2395	0.2092	14.0197	18.8999	0.0735	0.1551	0	0.3331	0	0.7289	0.08	0
Solyc01g057003.1.1	0	0	0	0	0	0	0	0	0	0	0	0	0	0
Solyc01g057007.1.1	0	0	0	0	0	0	0	0	0	0	0	0	0	0
Solyc01g057010.1.1	0	0	0	0	0	0	0	0	0	0	0	0	0	0
Solyc01g057020.3.1	13.7842	8.0215	3.6677	10.5046	6.9497	8.0597	9.1837	24.9361	12.6936	15.2999	16.6239	32.7889	20.7618	6.7659
Solyc01g057060.1.1	0	0	0	0	0	0	0	0	0	0	0	0	0	0
Solyc01g057080.1.1	0	0	0	0	0	0	0	0	0	0	0	0	0	0
Solyc01g057090.4.1	1.601	0.9116	1.551	1.7536	2.5512	1.5156	1.578	0.544	0.589	1.4468	1.558	0.6031	1.4069	1.4758
Solyc01g057110.1.1	0	0	0	0	0	0	0	0	0	0	0	0	0	0
Solyc01g057113.1.1	0	0	0	0	0	0	0	0	0	0	0	0	0	0
Solyc01g057117.1.1	0	0	0	0	0	0	0	0	0	0	0	0	0	0
Solyc01g057120.2.1	10.5486	0	9.6896	3.1737	0	0	0	0	12.5755	0	2.8441	1.2285	1.2132	0
Solyc01g057130.1.1	0	0	0	0	0	0	0	0	0	0	0	0	0	0
Solyc01g057133.1.1	0	0	0	0	0	0	0	0	0	0	0	0	0	0
Solyc01g057137.1.1	0	0	0.0964	0	0	0	0	0	0	0	0	0	0.0483	0
Solyc01g057140.1.1	0	0	0	0	0	0	0	0	0	0	0	0	0	0
Solyc01g057150.1.1	0	0	0.6971	8.2198	0	0	0	0	0	0	1.6369	0	0	0
Solyc01g057160.1.1	3.2818	0	1.9379	0	0	0	1.7834	0	0	2.021	0	0	0.4853	1.3101
Solyc01g057165.1.1	4.0312	5.7239	4.7339	4.5128	20.0227	11.7428	0.1991	0.0525	0.0936	0.8745	0.9528	0.1646	0.5419	0.2438
Solyc01g057180.2.1	0	0	0	0	0	0	0	0	0	0	0	0	0	0
Solyc01g057185.1.1	0	0	0	0	0	0	0	0	0	0	0	0	0	0
Solyc01g057190.1.1	0	0	0	0	0	0.9354	0	0	0	0	0	0	0	0
Solyc01g057200.4.1	61.4264	31.0551	37.3863	31.3909	33.5301	57.2034	25.6852	96.1057	49.9142	66.004	61.2108	129.999	65.8749	19.1848
Solyc01g057210.3.1	70.0989	55.6563	51.0702	41.9955	74.1868	61.3519	39.4648	51.5778	32.8222	41.5293	48.1063	69.696	47.0813	38.5239
Solyc01g057220.3.1	0	0	0	0	0	0	0	0	0	0	0	0	0	0
Solyc01g057250.2.1	0	0	0	0	0	0	0	0	0	0	0	0	0	0
Solyc01g057255.1.1	0	0	0	0	0	0	0	0	0	0	0	0	0	0
Solyc01g057260.4.1	5.5414	10.4162	2.6522	4.6331	9.9609	8.9101	1.886	1.5807	1.8775	1.2572	2.1939	0.4891	1.268	3.0427
Solyc01g057270.4.1	1.0998	0.9755	0.5412	0.2206	1.2422	0.827	0.0996	0.0876	0.1249	0.1129	0.0635	0.0915	0.0904	0.0488
Solyc01g057300.2.1	0	0	0	0	0	0	0	0	0	0	0.1644	0	0	0
Solyc01g057310.4.1	1.9138	1.5797	1.8129	1.4063	1.1057	3.0838	1.12	0.5664	1.075	0.6082	0.9228	0.8487	0.9143	0.7657
Solyc01g057320.3.1	0.1444	0.2924	0.1119	0.3694	1.2847	0.1164	0.0687	0.0242	0.0861	0.013	0.4819	0.1766	0.1246	0.1121
Solyc01g057330.1.1	0	0	0	0.4385	0	0	0	0	0.2172	0	0	0	0	0
Solyc01g057340.3.1	2.8261	5.2683	5.1507	4.2298	6.7639	4.3915	1.7787	0.3094	0.2757	1.5505	1.783	0.5494	1.2446	1.6465
Solyc01g057350.1.1	0	0	0	0	0	0	0	0	0	0	0	0	0	0
Solyc01g057390.2.1	0	0	0	0	0	0	0	0	0	0	0	0	0	0
Solyc01g057395.1.1	0	0	0	0	0	0	0	0	0	0	0	0	0	0
Solyc01g057410.1.1	0	0	0	0	0	0	0	0	0	0	0	0	0	0
Solyc01g057420.1.1	0	0	0	0	0	0	0	0	0	0	0	0	0	0
Solyc01g057430.3.1	0	3.1687	2.128	1.487	0.1628	1.0618	0.1306	0	1.473	0.7398	0.9994	0.1439	0	0.3836
Solyc01g057435.1.1	0	0	0	0	0	0	0	0	0	0	0	0	0	0
Solyc01g057440.3.1	0	0	0.2361	0.6599	0.3251	0	0.4345	0	0	0	0.0554	0	0.0473	0.5959
Solyc01g057445.1.1	30.2794	10.6682	11.533	21.3028	19.2016	21.1374	24.706	5.8762	7.6066	19.8157	11.3208	8.0542	13.4462	29.9091
Solyc01g057470.1.1	0	0	0	0	0	0	0	0	0	0	1.5236	0	0	0
Solyc01g057510.2.1	0	0	0	0	0	0	0	0	0	0	0	0	0	0
Solyc01g057520.4.1	0.825	0.8769	0.7104	0.7446	1.2229	0.5151	0.8172	0.828	1.0911	0.7594	1.0426	1.5853	0.5871	0.8325
Solyc01g057523.1.1	0	0	0	0	0	0	0	0	0	0	0	0	0	0
Solyc01g057527.1.1	0	0	0	0	0	0	0	0	0	0	0	0	0	0
Solyc01g057530.1.1	0	0	0	0	0	0	0	0	0	0	0	0	0	0
Solyc01g057570.3.1	2.2722	4.6924	3.3134	3.1219	2.1856	2.4408	2.0887	0.3294	1.1512	0.8979	1.3784	0.4763	1.568	0.8466
Solyc01g057580.1.1	0	0	0	0	0	0	0	0	0	0	0	0	0	0
Solyc01g057585.1.1	0	0	0	0	0	0	0	0	0	0	0	0	0	0
Solyc01g057590.3.1	0	0	0	0	0.7105	0	0	0	0	0	0	0.628	0	0
Solyc01g057600.3.1	0	0	0.2094	0	0.9612	0	0	0	0	0	0.3688	0	0	0.0944
Solyc01g057610.1.1	0	0	0	0	0	0	0	0	0	0	0	0	0	0
Solyc01g057640.1.1	9.3766	0	10.8296	0	5.8868	5.3325	0	0	0	1.7832	2.0076	0	2.8547	0
Solyc01g057660.1.1	0	0	0	0	0	0	0	0	0	0	0	0	0	0
Solyc01g057670.1.1	0	0	0	0	0	0	0	0	0	0	0	0	0	0
Solyc01g057675.1.1	0	0	0	0	0	0	0	0	0	0	0	0	0	0
Solyc01g057680.4.1	0	0	0	0	0	0	0	0	0	0	0.0332	0.0287	0.0283	0
Solyc01g057690.2.1	0	0	0	0	0	0	0	0	0	0	0	0	0	0
Solyc01g057700.1.1	0	0	0	0	0	0	0	0	0	0	0	0	0	0
Solyc01g057703.1.1	0	0	0	0	0	0	0	0	0	0	0	0	0	0
Solyc01g057705.1.1	0	0	0	0	0	0	0	0	0	0	0	0	0	0
Solyc01g057707.1.1	2.9062	0.561	0.3376	0.0712	2.0438	3.8334	0.2678	0.0452	0	0.8983	0.574	0.2243	0.2449	0.0315
Solyc01g057740.3.1	0	0	0	0	0	0	0	0	0	0	0	0	0	0
Solyc01g057760.4.1	16.7458	13.1363	11.9325	8.1403	20.2611	14.3486	3.1849	1.9334	3.0337	3.4324	5.0328	3.7857	3.6254	3.7926
Solyc01g057770.3.1	46.4058	93.3953	76.3686	154.35	45.191	125.027	8.6628	3.0636	4.8613	8.5836	17.186	20.4209	3.3571	6.7972
Solyc01g057780.3.1	24.6508	8.0682	16.0366	11.7878	15.0331	16.4696	5.1925	4.2465	5.0819	4.4735	7.9419	5.9909	4.049	3.6584
Solyc01g057785.1.1	0	0	0	0	0	0	0	0.3096	1.6547	0	1.4969	0.9699	0.6385	1.4365
Solyc01g057830.3.1	130.178	57.141	96.1549	92.7535	81.4884	147.957	43.2011	17.8648	40.8434	26.1402	35.6628	23.8994	29.463	43.5985
Solyc01g057840.3.1	4.9624	4.3497	3.3778	3.8756	5.5853	4.496	13.1399	7.7245	5.1277	7.0612	12.3299	8.238	13.6723	5.3421
Solyc01g057850.4.1	0.2284	0.3295	0.2729	0.0129	0.728	0	2.6136	2.4432	2.2914	1.2925	2.7975	2.746	2.7415	1.3964
Solyc01g057853.1.1	4.1777	10.2439	11.9921	9.4968	14.4041	2.8422	8.2399	2.0189	4.427	8.0874	8.0723	0.8109	4.1643	9.7286
Solyc01g057855.1.1	0	0	0	0	0	0	0	0	0	0	0	0	0	0
Solyc01g057857.1.1	0	0	0	0	0	0	0	0	0	0	0	0	0	0.1269
Solyc01g057900.3.1	1.7657	2.2851	1.5655	1.8971	2.6591	1.8526	1.3166	2.316	1.2558	2.0245	2.4588	2.4422	2.1964	0.9766
Solyc01g057903.1.1	0	0	0	0	0	0	0	0	0	0	0	0	0	0
Solyc01g057907.1.1	0	0	0	0	0	0	0	0	0	0	0	0	0	0
Solyc01g057910.3.1	1.2127	0	1.9368	3.1843	0.7845	0.7461	2.0968	1.1065	1.4786	0.8317	1.4714	1.04	0.2282	2.9781
Solyc01g057920.1.1	0	0	0	0	0	0	0	0	0	0	0	0	0	0
Solyc01g057940.1.1	0	0	0	0	0	0	0	0	0	0	0	0	0	0
Solyc01g057960.3.1	0	0	0	0	0	0	0.1233	0	0	0	0	0	0	0
Solyc01g057990.1.1	0	0	0	0	0	0	0	0	0	0	0	0	0	0
Solyc01g058000.3.1	0	0	0	0	0	0	0	0	0	0	0	0	0	0
Solyc01g058003.1.1	0	0	0	0	0	0	0.224	0	0	0	0	0	0	0
Solyc01g058007.1.1	0	0	0	0	0	0	0	0	0	0	0	0	0	0
Solyc01g058010.3.1	0.5498	4.103	1.5625	3.1195	2.6314	0.5695	1.0644	0.3351	0.597	0.3809	1.2627	0.5557	0.2033	0.311
Solyc01g058020.4.1	16.7615	47.6701	15.2833	19.3117	24.0866	11.2481	12.8454	2.8698	6.3472	6.5879	11.1251	3.1003	8.1648	5.4187
Solyc01g058030.2.1	0	7.2233	2.836	5.9174	6.3282	0.5896	4.7121	0	0.6816	0.7394	1.7573	0	0.7891	1.7042
Solyc01g058040.2.1	0	4.9659	5.0164	2.3061	3.6358	0	6.56	0.5129	0	0	1.2399	1.0712	0.5289	2.3799
Solyc01g058050.1.1	0	0	0	0	0	0	0	0	0	0	0	0	0	0
Solyc01g058060.1.1	0	0	0	0	0	0	0	0	0	0.9533	0	0	0	0
Solyc01g058070.1.1	0	0	0	0	0	0	0.347	0	0	0	0.8853	0	0	0
Solyc01g058080.1.1	0	0	0	0	0	0	0	0	0	0	0	0	0	0
Solyc01g058100.2.1	0	0	0	0	0	0	0	0	0	0	0.3767	0	0	0
Solyc01g058120.1.1	0	0	0	0	0	0	0	0	0	0	0	0	0	0.1633
Solyc01g058130.1.1	0	0	0	0	0	0	0	0	0	0	0	0	0	0
Solyc01g058140.3.1	14.2632	10.3742	8.6511	9.5821	13.6142	14.0391	10.5117	11.0606	9.5822	9.8323	11.859	11.8094	15.3102	5.9269
Solyc01g058160.3.1	0.4806	4.963	2.5662	3.1091	2.185	0.6196	2.3996	30.2313	7.5922	5.0935	8.7959	23.4261	11.609	0.5223
Solyc01g058170.4.1	16.0139	15.8699	17.6373	17.307	26.3205	14.192	4.5419	44.0595	9.7966	12.2623	15.3389	41.2998	14.3226	1.3085
Solyc01g058175.1.1	0	0	0	0	0	0	0	0	0	0.1425	0	0.0924	0	0
Solyc01g058190.4.1	74.8103	55.2806	49.1142	54.6609	66.734	78.4237	38.4373	101.875	69.5989	78.9703	78.2942	84.5115	67.808	24.7971
Solyc01g058200.3.1	310	205.436	209.118	239.002	284.23	376.715	134.434	251.123	137.731	215.248	221.142	194.805	190.157	99.596
Solyc01g058205.1.1	2.6446	2.9291	1.2057	3.0891	6.2723	0.6016	1.6273	1.8346	1.9473	1.1316	3.1142	1.8751	2.6972	2.2098
Solyc01g058210.3.1	0	0	0	0	0	0	0	0	0	0	0	0	0	0
Solyc01g058220.3.1	0	0	0	0	0	0.4187	0	0	0	0	0	0	0	0
Solyc01g058225.1.1	0	0	0	0	0	0	0	0	0	0	0	0	0.7295	0
Solyc01g058240.1.1	0	0	0	0	0	0	0	0	0	0	0	0	0	0
Solyc01g058245.1.1	0	0	0	0	0	0	0	0	0	0	0	0	0	0
Solyc01g058250.2.1	0.1547	0	0	0	0	1.3463	0.1471	0.6212	0	2.5846	3.2852	1.4596	1.2813	0
Solyc01g058260.4.1	115.823	109.891	132.078	128.9	176.545	162.153	25.6625	4.4161	10.1758	17.1754	22.9187	7.1327	14.6145	18.3426
Solyc01g058270.3.1	0.5958	5.9587	3.7229	4.4399	3.5986	0.6832	4.3352	0.2781	2.0318	0.5973	2.4881	0.2179	1.1618	2.0909
Solyc01g058280.4.1	30.0559	38.8901	27.8725	23.7044	36.3106	32.3707	28.6054	20.3404	21.7524	21.8402	25.2114	20.8567	19.6601	19.3332
Solyc01g058320.4.1	1.9618	59.3629	45.937	46.2806	35.2146	3.2761	24.5498	6.3546	17.0623	12.9737	17.527	1.0281	12.2766	19.8107
Solyc01g058325.1.1	0	0	0	0	0	0	0	0	0	0	0	0	0	0.316
Solyc01g058340.1.1	0	0	0	0	0	0	0	0	0	0	0	0	0	0
Solyc01g058350.1.1	6.34	3.6482	2.4138	0	1.5829	1.613	0.3173	0	0	0	0.4049	0.3498	3.1087	0
Solyc01g058360.1.1	0	0	0	0	0.0955	0	0	0	0	0	0	0	0	0
Solyc01g058380.1.1	0	0	0	0	0	0	0	0	0	0	0	0	0	0
Solyc01g058385.1.1	0	0	0	0	0	0	0	0	0	0	0	0	0	0
Solyc01g058390.3.1	1.2417	5.5435	5.7102	4.7914	3.2396	3.1513	100.858	141.003	81.1997	105.701	118.584	126.783	105.125	43.1141
Solyc01g058400.3.1	0	0	0	0	0	0	0	0	0	0	0	0	0	0
Solyc01g058450.3.1	5.1485	2.9815	4.1446	4.2464	7.1161	3.69	1.8342	0.4814	0.5475	1.3363	1.5663	0.6846	1.2782	1.2358
Solyc01g058470.1.1	22.2331	5.8714	53.9422	15.2689	39.549	0	14.7081	0.4851	0	8.8549	7.6233	6.0792	5.5034	4.5021
Solyc01g058520.4.1	3.7943	1.6761	3.1487	3.6323	5.7268	3.7795	1.6401	0.577	1.028	1.4869	2.7203	0.7231	0.5951	0.3213
Solyc01g058530.4.1	18.0318	4.718	13.4737	5.3835	12.9948	5.6322	5.4081	2.5059	7.5651	6.8762	4.8804	4.3616	4.3074	7.3646
Solyc01g058535.1.1	0	0	0.5154	0	0	0	0	1.0012	0	0.5375	2.4205	0	1.0325	0.4646
Solyc01g058540.3.1	0	0	0.3797	0	0.7263	0	0.1165	0	0	0	0.2972	0	0.2536	0.4564
Solyc01g058550.1.1	0	0	0	0	0	0	0	0	0	0	0	0	0	0
Solyc01g058590.1.1	0	0	0	0	0	0	0	0	0	0	0	0	0	0
Solyc01g058593.1.1	0	0	0	0	0	0	0	0	0	0	0	0	0	0
Solyc01g058597.1.1	0	0	0	0	0	0	0	0	0	0	0	0	0	0
Solyc01g058660.1.1	0	0	0	0	0	0	0	0	0	0	0	0	0	0
Solyc01g058665.1.1	0	0	0	0	0	0	0	0	0	0	0	0	0	0
Solyc01g058670.3.1	21.346	18.6057	15.7028	12.6814	22.7397	31.0141	13.7622	12.5885	10.028	12.0871	12.1445	14.2838	16.2285	8.8184
Solyc01g058673.1.1	0	0	0	0	0	0	0	0	0	0	0	0	0	0
Solyc01g058677.1.1	0	0	0	0	0	0	0	0	0	0	0	0	0	0
Solyc01g058680.2.1	0	0	0	0	0	0	0	0	0	0	0	0	0	0
Solyc01g058685.1.1	0	0	0	0	0	0	0	0	0	0	0	0	0	0
Solyc01g058690.1.1	0	0	0	0	0	0	0	0	0	0	0	0	0	0
Solyc01g058700.1.1	0	0	0	0	0	0	0	0	0	0	0	0	0	0
Solyc01g058705.1.1	36.412	27.8601	28.7169	19.3924	30.1191	22.3828	64.7398	33.6734	28.6366	30.5728	43.8261	21.4561	60.4182	19.6755
Solyc01g058720.4.1	197.698	137.647	181.184	173.753	140	293.8	190.798	14.2867	56.5644	62.9435	83.4721	6.3941	43.7351	121.857
Solyc01g058730.4.1	8.9542	11.8641	8.33	9.6399	10.0409	9.9721	9.191	17.3936	7.6974	11.663	14.9779	17.2916	13.2726	10.8562
Solyc01g058740.2.1	0	0	0	0	0	0	0	0	0	0	0	0	0	0
Solyc01g059740.1.1	0	0	0	0	0	0	0	0	0	0	0	0	0	0
Solyc01g059750.1.1	0	0	0	0	0	0	0	0	0	0	0	0	0	0
Solyc01g059760.3.1	0	0	0	0	0	0	0	1.2999	0	0	0	0	0	0
Solyc01g059765.1.1	0	0	0	0	0	0	0	0	0	0	0	0	0	0
Solyc01g059780.1.1	0	0	0	0	0	0	0	0	0	0	0	0	0	0
Solyc01g059800.1.1	0	0	0	0	0	0	0	0	0	0	0.72	0	0	0
Solyc01g059810.1.1	0	0	0	0	0	0	0	0	0	0	0	0	0	0
Solyc01g059820.1.1	0	0	0	0	0	0	0	0	0	0	0	0	0	0
Solyc01g059830.3.1	10.7174	14.946	8.5424	7.4613	9.917	11.0585	9.7349	6.512	7.7778	8.546	10.3209	7.7073	8.2085	11.4605
Solyc01g059840.3.1	0	0	0	0	0	0	0	0	0	0	0	0	0	0
Solyc01g059850.3.1	0	0	0	0	0	0	0	0	0	0	0	0	0	0
Solyc01g059860.3.1	15.608	15.0541	13.5237	15.6789	15.9123	18.3432	21.4767	46.3854	32.4667	36.2317	36.707	62.6611	44.3772	14.5486
Solyc01g059870.4.1	14.0142	13.0489	11.7458	12.1533	12.7089	9.7089	91.7454	185.276	120.444	178.773	166.334	300.418	190.925	39.7789
Solyc01g059880.3.1	11.861	31.6915	19.5924	16.0176	23.1673	10.7046	20.7703	3.1056	7.1197	10.8373	20.5002	4.1016	11.1001	13.7328
Solyc01g059885.1.1	0	0	0	0	0	0	0	0	0	0	0	0	0	0
Solyc01g059900.4.1	0	0	0	0.2949	0.3874	0	0.6214	0.3279	0	0	0	0.3424	0	0
Solyc01g059910.2.1	0	0	0	0	0	0	0	0	0	0	0	0	0	0
Solyc01g059920.4.1	1.1034	1.0548	0.5047	0.7184	0.8581	0.8744	0.6365	0.6173	0.6146	0.3509	0.8779	0.6257	0.5243	0.3707
Solyc01g059930.3.1	181.803	196.456	131.241	122.546	175.263	171.938	101.743	28.1056	50.7065	89.467	71.4667	25.2742	68.8051	129.761
Solyc01g059940.2.1	0	0	0	0	0	0	0	0.3525	0	0	0	0	1.6358	0
Solyc01g059950.1.1	0.4268	0	0	0	0.2169	0.6484	0	0.0612	0	0.2628	0	0	0.6942	0.3407
Solyc01g059960.1.1	0	0	0	0	0	0	0	0	0	0	0	0	0	0
Solyc01g059965.1.1	0	0	0	0	0.4369	0.1781	10.8613	32.68	28.371	17.52	4.0789	9.2681	13.5864	44.2713
Solyc01g060010.3.1	0	0	0	0	0	0	0	0.7852	0	0	0	0	0	0
Solyc01g060015.1.1	0	0	0	0	0	0	0.1126	0	0	0	0	0	0	0
Solyc01g060020.4.1	0	0	0	0	0.4262	0.1737	10.5532	32.0167	28.4811	17.5761	4.1428	9.1358	13.3009	43.3987
Solyc01g060030.3.1	55.3226	44.8035	38.4157	38.8379	38.1838	46.1279	30.9907	12.633	21.8969	30.8093	30.0686	16.9766	25.3505	28.5382
Solyc01g060040.3.1	16.1881	10.7558	9.1497	11.0272	17.5525	10.5807	3.9028	0.7628	1.7328	3.8905	5.5326	3.6046	2.6354	2.4778
Solyc01g060050.3.1	0.2624	0.2049	0.3099	0.3383	0.7668	0.1359	0.1069	0.1787	0.0335	0.0202	0.1592	0.1866	0.3395	0.0873
Solyc01g060053.1.1	0	0	0	0	0	0	0	0	0	0	0.1071	0	0	0
Solyc01g060055.1.1	0	0	0	0	0	0	0	0	0	0	0	0	0	0
Solyc01g060057.1.1	0	0	0	0	0	0	0	0	0	0	0	0	0	0
Solyc01g060070.3.1	17.4288	12.4453	14.9766	14.9983	29.2621	26.936	4.3366	0.4389	1.3963	3.2988	4.017	0.7857	1.3579	2.7931
Solyc01g060080.4.1	36.9633	38.053	34.3129	32.9862	51.8212	37.5025	33.2146	7.7029	7.7488	16.1478	28.6309	12.1482	28.0477	15.3674
Solyc01g060090.1.1	0.3123	0	0.2711	0.513	0.4814	0.0362	0.4217	0.1755	0.1452	0.1211	0.3485	0.1047	0.7111	0.0349
Solyc01g060100.2.1	0.0786	0	0.7313	0	0.8392	0	2.7292	0.5919	0.3515	0.9321	2.4804	0.5357	2.279	0.769
Solyc01g060130.3.1	22.6706	24.125	14.8062	14.0782	14.3027	16.1315	13.6253	7.3723	9.6485	11.7273	14.413	4.4673	10.607	11.0655
Solyc01g060140.4.1	58.8043	54.7367	61.6653	59.6039	97.5474	54.8364	23.3968	14.7117	9.9602	19.1663	26.1092	19.6652	21.4438	17.9416
Solyc01g060160.1.1	3.7025	0	3.4435	1.0861	1.6465	0.8054	0.088	1.8581	0	1.0973	0.8984	2.8136	1.2456	0.6035
Solyc01g060170.4.1	1.6848	1.7427	2.2582	0.8582	2.6508	0.5322	0.6663	2.4277	0.6563	0.8629	2.3072	2.9724	1.9512	1.1965
Solyc01g060180.4.1	100.537	74.6506	93.386	102.312	103.846	130.189	41.6998	87.381	44.9652	62.0423	51.9174	122.301	72.8343	44.3385
Solyc01g060183.1.1	0.2068	0	0.2137	0.0933	0	0	0.5899	0	0	0.4456	0.7526	0	0.5351	0.6741
Solyc01g060187.1.1	0	0	0	0	0	0	0	0	0	0	0	0	0	0
Solyc01g060200.3.1	0.4005	0.262	0	0.0834	0.4202	0	0	0.0309	0	0.0332	0	0.0646	0.0638	0.0287
Solyc01g060210.4.1	3.2269	0	1.4108	1.6803	9.4196	2.6398	0.5311	0.3737	0	1.3375	2.861	0.3252	0.7066	0.8671
Solyc01g060220.1.1	0	0	0	0	0	0	0	0	0	0	0	0	0	0
Solyc01g060240.4.1	25.2021	69.3698	61.5289	61.8857	44.7853	37.1	21.8666	3.7064	22.6695	12.3492	17.9213	2.5937	7.5267	20.7804
Solyc01g060250.2.1	2.5365	2.1569	1.9222	1.0684	1.8048	0.327	0.7236	3.1399	0.4536	2.0957	1.4874	2.7472	1.7066	0.4725
Solyc01g060260.4.1	0.3763	0	0.1296	0.9058	0.595	0.3638	0	0	0	0	0.1522	0	0	0
Solyc01g060270.1.1	0	0	0	0.3759	0.8644	0	0	0	0	0	0	0	0	0
Solyc01g060280.4.1	2.6805	2.2785	1.8467	2.1995	1.6813	1.4135	1.3061	0.1186	0.9243	0.955	1.308	0.5573	0.7644	1.2931
Solyc01g060310.3.1	0	0	0	0	0	0	0	0	0	0	0	0	0	0
Solyc01g060340.1.1	0	0	0	0	0	0	0	0	0	0	0	0	0	0
Solyc01g060350.1.1	0	0	0	0	0	0	1.5534	0	0	0	0	0	1.3527	0
Solyc01g060370.2.1	0	0	0	0	0	0	0	0	0	0	0	0	0	0
Solyc01g060375.1.1	6.8442	0	0	0	0	0.2406	1.065	0	0	0	0	0	0	0
Solyc01g060390.1.1	0	0	0	0	0	0	0	0	0	0	0	0	0	0
Solyc01g060395.1.1	0	0	0	0	0	0	0	0	0	0	0.193	0	0.0412	0
Solyc01g060410.4.1	0	2.7908	0.6193	0.586	0.1185	0.1449	0.3325	1.203	0.2233	1.0226	1.3633	1.0993	0.2068	0.093
Solyc01g060420.2.1	0	0	0	0	0	0	0	0	0	0	0	0	0	0
Solyc01g060430.1.1	0	0	0	0	0	0	0	0	0	0	0	0	0	0
Solyc01g060450.3.1	0	0.9777	0	0	0	0	0	0	0	0	0	0	0	0
Solyc01g060460.2.1	0	0	0	0	0	0	0.3882	0.1366	0	0	0.4128	0.6181	0.6104	0.3803
Solyc01g060470.3.1	75.8685	52.4555	46.5487	46.4213	65.8006	77.5207	34.5643	49.6972	33.6241	55.6121	63.3414	88.53	47.8775	26.4934
Solyc01g060490.4.1	0.7167	0	0	0	1.6998	0	0	0	0	0	0	0	0	0
Solyc01g065490.4.1	28.0678	33.3448	32.725	37.265	57.4323	40.0784	8.9863	1.7501	0.7041	5.7587	10.6461	1.5918	6.6375	5.973
Solyc01g065500.3.1	0	0	1.0788	0.1984	0.391	0	0.7315	0.2206	0.0491	0	0.9333	0.0576	0.2844	1.0748
Solyc01g065510.3.1	3.9943	34.9358	9.6999	14.421	4.7368	3.2824	5.6976	3.4076	6.0712	1.9371	2.9077	0.4187	2.4807	7.2552
Solyc01g065530.3.1	24.4582	42.9312	40.1948	55.7252	28.6854	46.3547	4.2522	2.4873	4.8168	3.3964	6.1441	3.6139	3.4017	4.9178
Solyc01g065540.3.1	2.3381	7.0028	3.6451	4.2571	6.3103	3.2933	4.1785	0.8497	1.1534	4.6485	3.3748	0.8028	2.7123	3.1167
Solyc01g065545.1.1	0	0	0	0	0	0	0	0	0	0	0	0	0	0
Solyc01g065550.3.1	14.9628	15.9971	7.4522	7.2952	13.5922	9.5654	14.2125	16.9585	15.6989	11.9579	19.0416	16.0666	19.0043	12.8181
Solyc01g065560.4.1	2.1795	2.2064	1.1262	1.1476	1.2385	1.0975	2.2022	1.823	1.9081	2.2021	2.8647	2.4749	2.6791	3.1299
Solyc01g065570.2.1	4.1377	4.7944	1.7761	5.5158	2.1137	1.9694	1.1502	0.3833	0.9676	1.1662	1.9308	0.2002	2.0427	1.1859
Solyc01g065580.4.1	23.7891	12.6265	12.1404	13.0484	12.6734	11.535	7.274	5.8223	5.9883	6.0741	9.7911	7.2118	7.4442	5.8978
Solyc01g065585.1.1	0	0	0	0	0	0	0	0	0	0	0	0	0	0
Solyc01g065610.1.1	0	0	0	0	0	0	0	0	0	0	0	0	0	0
Solyc01g065620.1.1	0	0	0	0	0	0	0	0	0	0	0	0	0	0
Solyc01g065625.1.1	0	0	0	0	0	0	0	0	0	0	0	0	0	0
Solyc01g065630.1.1	0	0	0	0	0	0	0	0	0	0	0	0	0	0
Solyc01g065640.3.1	0	0	0	0	0	0	0	0	0	0	0	0	0	0
Solyc01g065643.1.1	0	0	0	0	0	0	0	0	0	0	0	0	0	0
Solyc01g065647.1.1	0	0	0	0	0	0	0	0	0	0	0	0	0	0
Solyc01g065650.1.1	0	0	0	0	0	0	0	0	0	0	0	0	0	0
Solyc01g065660.1.1	0	0	0	0	0	0	0	0	0	0	0	0	0	0
Solyc01g065670.1.1	0	0	0	0	0	0	0	0	0	0	0	0	0	0
Solyc01g065680.2.1	0	5.5441	1.715	0	1.4761	0	1.5782	0	0	0.2236	1.5101	0	0	1.1594
Solyc01g065690.3.1	1.9875	14.9838	3.685	6.5955	10.26	3.8431	4.6141	0.8214	3.9723	3.4019	2.9788	2.6347	4.3568	5.0096
Solyc01g065700.3.1	0	0	0.2488	0.0869	0	0.1862	0.7786	0.435	0.0431	0.1038	0.1169	0	0.6979	0.942
Solyc01g065710.3.1	4.8989	1.9044	5.13	2.9479	7.5138	3.0944	2.8573	5.0481	3.0369	5.8427	5.5475	4.1421	5.1386	3.2247
Solyc01g065720.4.1	2.2956	2.7773	2.377	2.0636	4.2047	2.1205	4.1362	2.929	1.9943	2.2836	4.3074	4.3641	4.3484	3.2204
Solyc01g065725.1.1	0	0	0	0	0	0	0	0	0	0	0	0	0	0
Solyc01g065740.3.1	0.1716	2.1103	0.3546	0.542	0.1017	0	1.0606	0.4305	0.3835	0.8321	2.1337	0.4271	0.3774	1.758
Solyc01g065750.2.1	22.0162	15.0441	15.8447	25.3722	15.8518	31.9278	7.4774	7.1027	4.2182	8.262	10.7324	6.1811	5.4939	4.2114
Solyc01g065810.2.1	1.4575	0	0	0	0	0	0	0	0	0.2618	0.2947	0	0	0.4525
Solyc01g065840.4.1	9.2	13.9701	8.6781	9.5834	10.6882	9.6185	13.1234	22.3333	10.4258	17.5239	16.7433	15.2775	14.8108	6.8259
Solyc01g065845.1.1	0	0.4795	0	0	0	0	0	0.0495	0.4411	0.3722	0.1796	0	0.0511	0
Solyc01g065900.3.1	0	0	0	0	0	0	0	0	0	0	0	0	0	0
Solyc01g065903.1.1	0	0	0	0	0	0	0	0	0	0	0	0	0	0
Solyc01g065907.1.1	0	0	0	0	0	0	0	0	0	0	0	0	0	0
Solyc01g065910.1.1	0	0	0	0	0	0	0	0	0	0	0	0	0	0
Solyc01g065930.1.1	0	0	0	0	0	0	0	0	0	0	0	0	0	0
Solyc01g065960.2.1	0.8867	0	0	0	0	0	0	0	0	0	0	0	0	0
Solyc01g065970.1.1	0	0	0	0	0	0	0	0	0	0	0	0	0	0
Solyc01g065980.4.1	11.4434	37.732	29.7245	26.6301	26.0334	4.6662	19.2475	1.4845	11.6933	11.913	8.5948	4.8141	7.9775	14.14
Solyc01g065983.1.1	10.7274	5.1483	0.5474	2.8689	1.0994	5.3777	2.3929	1.0634	0	1.57	0.9641	1.2493	1.0967	1.357
Solyc01g065987.1.1	0	0	0	0	0	0	0	0	0	0	0	0	0	0
Solyc01g066020.3.1	0	0	0.3374	0	0	0	0.0518	0	0	0.2346	0.066	0	0.1127	0
Solyc01g066040.2.1	0	0	0	0	0	0	0	0.8403	0	0	0	0	0	0
Solyc01g066050.3.1	14.3157	26.2754	17.6971	16.0612	17.8231	14.4871	17.7276	11.817	13.2783	17.783	19.9661	17.4824	15.4187	13.2103
Solyc01g066055.1.1	0	0	0	0	0	0	0	0	0	0	0	0	0	0
Solyc01g066060.4.1	3.7352	2.3991	2.0852	1.7438	5.3969	2.781	2.368	0.4309	0.4223	2.0821	1.9794	0.45	1.9554	1.1997
Solyc01g066065.1.1	0	0	0	0	0	0	0	0	0	0	0	0	0	0
Solyc01g066070.3.1	0	0	0	0	0	0	0	0	0	0	0	0	0	0
Solyc01g066080.3.1	0	0	0	0	0	0	0	0	0	0	0	0	0	0
Solyc01g066090.3.1	0	0	0	0	0	0	0	0	0	0	0	0	0	0
Solyc01g066100.2.1	0	0	0	0	0	0	0	0	0	0	0	0	0	0
Solyc01g066110.2.1	0	0	0	0	0	0	0	0	0	0	0	0	0	0
Solyc01g066115.1.1	0	0	0	0	0	0	0	0	0	0	0	0	0	0
Solyc01g066120.3.1	0	0	0	0	0	0	0	0	0	0	0	0	0	0
Solyc01g066130.1.1	0	0	0	0	0	0	0	0	0	0	0	0	0	0
Solyc01g066140.2.1	0	0	0	0	0	0	0	0	0	0	0	0	0	0
Solyc01g066145.1.1	0	0	0	0	0	0	0	0	0	0	0	0	0	0
Solyc01g066150.1.1	0	0	0	0	0	0	0	0	0	0	0	0	0	0
Solyc01g066160.1.1	0	0	0	0	0	0	0	0	0	0	0	0	0	0
Solyc01g066190.1.1	0	0	0	0	0	0	0	0.2997	0	0	0	0	0	0
Solyc01g066200.1.1	0	2.5406	1.4408	0	4.1337	7.4139	1.9889	2.7988	3.1166	0	4.2291	0.7307	2.8865	16.8839
Solyc01g066205.1.1	0	0	0	0	0	0	0	0	0	0	0	0	0	0
Solyc01g066210.1.1	0	0	0	0	0	0	0	0	0	0	0	0	0	0
Solyc01g066230.1.1	0	0	0	0	0	0	0	0	0	0	0	0	0	0
Solyc01g066235.1.1	0	0	0	0	0	0	0	0	0	0	0	0	0	0
Solyc01g066260.2.1	2.7731	6.3164	1.7911	0	2.4665	4.0215	3.9557	6.4364	3.4092	1.4943	2.5234	3.27	1.9735	2.5831
Solyc01g066270.3.1	4.8085	6.2585	3.1944	0	0	1.3282	1.6331	1.3789	0.6142	0	1.2501	0	0.7111	0.3199
Solyc01g066280.1.1	0	0	0	0	0	0	0	0	0	0	0	0	0	0
Solyc01g066290.2.1	18.7844	14.0718	6.7941	5.6516	5.1978	18.4634	5.0613	8.7984	5.5984	6.4105	7.7868	2.6252	2.2685	9.332
Solyc01g066293.1.1	0	0	0	0	0	0	0	0	0	0	0	0	0	0
Solyc01g066297.1.1	0	0	0	0	0	0	0	0	0	0	0	0	0	0
Solyc01g066310.4.1	15.8563	9.8162	8.8906	11.481	15.0327	12.7187	8.9064	16.4394	6.037	9.3422	10.3061	14.1998	12.4678	6.9691
Solyc01g066320.1.1	0	0	0	0	0	0	0	0	0	0	0	0	0	0
Solyc01g066330.1.1	0	0	0	0	0	0	0	0	0	0	0	0	0	0
Solyc01g066340.4.1	29.4601	12.3141	24.5514	11.4369	27.4233	18.0692	32.8355	35.6096	39.3692	20.4832	32.2842	41.8355	33.4461	41.9003
Solyc01g066345.1.1	0	0	0	0	0	0	0	0	0	0	0	0	0	0
Solyc01g066350.1.1	0	0	0	0	0	0	0	0	0	0	0	0	0	0
Solyc01g066360.3.1	0	0	0	0	0	0	0	0	0	0	0	0	0	0
Solyc01g066380.4.1	0	0	0	0	0	0	0	0	0	0	0	0	0	0
Solyc01g066390.4.1	0	0	0	0	0	0	0	0	0	0	0	0	0	0
Solyc01g066410.1.1	0	0	0	0	0	0	0	0	0	0	0	0	0	0
Solyc01g066420.3.1	0	0	0	0	0	0	0	0	0	0	0	0	0	0
Solyc01g066425.1.1	0	0	0	0	0	0	0	0	0	0	0	0	0	0
Solyc01g066430.3.1	266.078	146.149	102.337	99.6718	101.787	201.387	51.1687	28.3781	49.2701	57.3655	37.8919	26.7625	32.1788	175.825
Solyc01g066440.3.1	13.3486	12.0629	4.542	4.9957	5.4054	4.5641	8.6691	0.3268	3.7843	2.2807	5.9252	0.6825	1.8536	5.1556
Solyc01g066445.1.1	0	0	0	0	0	0	0	0	0	0	0	0	0	0
Solyc01g066450.3.1	0	1.8433	0.2138	0	0	0	0.0656	0.0692	0.8017	0	0.251	0.0723	0.1428	0.3212
Solyc01g066455.1.1	0	0	0	0	0	0	0	0	0	0	0.3406	0	0	0
Solyc01g066457.1.1	0	27.7539	12.678	8.7571	2.1527	1.6339	6.9644	1.1937	12.9281	5.464	5.0882	0.1968	3.0452	11.3112
Solyc01g066480.3.1	6.8251	7.3195	6.0061	7.1951	6.1652	5.8768	4.9693	3.0505	4.553	4.5684	5.224	3.7585	4.4431	3.899
Solyc01g066490.2.1	31.9549	66.303	47.2429	57.0537	63.0663	57.9543	25.0646	4.2139	3.7539	8.2952	12.4517	1.4669	13.7621	5.6489
Solyc01g066500.1.1	0	0	0	2.0042	0.2394	0	0.6719	0	0.5415	0	0	0	0	0
Solyc01g066510.3.1	0	0	0	0	0	0	0	0	0	0	0	0.0632	0	0
Solyc01g066520.3.1	5.5036	7.5747	5.0823	3.1972	5.2248	4.868	7.5583	7.0958	7.1456	5.521	9.1636	7.8704	7.8484	10.4712
Solyc01g066560.3.1	0.5736	0.536	0.3192	0.3385	0.1047	0.1066	0.2308	0	0	0	0.2677	0	0.0913	0
Solyc01g066570.3.1	1.8207	12.3858	0.9407	3.6154	1.9432	0.8801	0.5194	1.4619	0	0.7849	3.9762	1.145	0.5654	1.5264
Solyc01g066575.1.1	0	0	0	0	0	0	0	0	0	0	0	0	0	0
Solyc01g066590.3.1	26.0417	29.9504	25.9292	23.0881	28.5375	36.3006	49.9448	80.4752	57.2687	59.3128	62.2878	88.5626	69.1457	31.2669
Solyc01g066610.4.1	0	0	0.0816	0	0	0	0.0751	0.1718	0.4709	0.1419	0.1278	0.6348	0.0273	0
Solyc01g066612.1.1	0.1365	0.5803	0	0	0	0	0	0	0	0.2942	0	0	0	0
Solyc01g066614.1.1	0	0	0	0	0	0	0	0	0	0	0	0	0	0
Solyc01g066616.1.1	0	0	0	0	0	0	0	0	0	0	0	0	0	0
Solyc01g066618.1.1	0	0	0	0	0	0	0	0.08	0	0	0	0	0	0
Solyc01g066620.4.1	0.291	1.679	0.0752	0.2298	1.5096	0.4571	0.2421	0.2555	0	0.2352	0.5957	0.2669	0.4141	0.1355
Solyc01g066625.1.1	0	0	0	0	0	0.1196	0.6468	0.4344	0	0.1333	0.3376	0.1296	0.864	0.5183
Solyc01g066630.1.1	0	0	0	0	0	0	0	1.2383	1.1031	0	0	0	0	8.6192
Solyc01g066640.2.1	0	0	0.8752	0.1092	1.2913	0	68.1703	76.6246	42.405	31.293	125.066	24.0945	29.3056	26.8223
Solyc01g066650.2.1	0	0	0	0	0	0	0.4968	0	0	0	0	0	0	0
Solyc01g066660.1.1	0	0	0	0	0	0	0.7557	0	0	0	0	0	0	0
Solyc01g066670.1.1	0	0	0	0	0	0	1.049	0	0	0	0	0	0	1.0275
Solyc01g066680.3.1	1.2978	47.8875	65.4636	78.0441	16.9295	13.488	626.489	1.6282	101.242	43.0076	86.9955	0	119.645	73.2882
Solyc01g066690.3.1	5.6745	1.8892	2.1346	2.3359	3.0409	5.0844	2.7884	3.6222	2.6429	4.0364	4.8251	5.8855	4.0797	2.1895
Solyc01g066700.4.1	0.5364	4.6425	2.4943	5.1742	13.0795	0.8427	3.2836	1.0767	1.4387	1.4451	1.9116	0.8082	2.4291	2.9353
Solyc01g066710.4.1	0	1.6246	1.2285	4.8285	9.1635	0.5747	5.3699	2.3863	4.5173	4.484	4.5073	3.7381	7.2294	10.935
Solyc01g066720.3.1	46.4881	46.0702	31.4831	31.3456	34.4445	50.7057	29.3849	6.1394	17.5718	25.6879	17.7635	8.6037	17.1978	36.9804
Solyc01g066730.4.1	4.9055	8.0023	5.4314	5.25	8.1444	3.5909	3.8653	1.6178	1.0652	2.9454	2.7208	1.9098	2.1037	1.6319
Solyc01g066740.3.1	2.9499	5.2248	3.3509	4.6138	3.4715	2.373	1.8202	5.4469	3.0804	4.2954	6.393	7.659	3.8693	0.9858
Solyc01g066750.1.1	0	0	0	0	0	0	0	0	0	0	0	0	0	0
Solyc01g066760.2.1	0	58.5798	6.2752	8.7051	0.4236	0	7.643	0	10.8588	0.385	2.1669	0	1.479	8.651
Solyc01g066770.3.1	3.8402	3.0452	1.8189	0.6258	1.771	1.1344	3.2715	5.4604	2.5752	2.6441	3.6562	9.4199	3.6439	2.4841
Solyc01g066775.1.1	0	0	0	0	0	0	0	0	0	0	0	0	0	0
Solyc01g066790.1.1	0	28.1827	4.9947	5.235	2.2927	0	0.9193	0	16.4216	0	2.3456	0	1.0006	6.303
Solyc01g066800.1.1	0	0	0	0	0	0	0	0	0	0	0	0	0	0
Solyc01g066810.4.1	0	0	0	0	0	0	0.806	0.4254	2.6525	1.3702	1.6711	1.1105	0.658	6.8097
Solyc01g066820.4.1	0.5518	1.0189	0.0912	0.1395	0.2356	0.0854	0.2624	0.3434	0.0592	0.3449	0.1875	0.4627	0.1828	0.185
Solyc01g066830.3.1	2.233	1.7438	1.1538	2.2554	2.522	2.9427	3.0968	5.8165	3.4939	5.0851	5.362	5.8373	5.297	3.12
Solyc01g066840.3.1	462.025	239.522	202.44	195.681	234.347	356.127	193.321	100.447	149.383	168.558	155.92	97.9212	140.675	224.28
Solyc01g066850.4.1	0.1626	0	0	0	0.1929	0	0.1547	0	0	0	0.0987	0	0.2525	0.1515
Solyc01g066860.3.1	0	4.8109	1.4444	3.5746	6.0778	0.9009	5.9814	2.1043	3.1243	0.7532	2.2611	0.2442	2.4114	6.9439
Solyc01g066870.3.1	31.6042	20.5839	23.0682	21.3516	25.7952	24.3196	12.2662	2.1975	6.3409	6.5144	7.9692	2.4445	9.1393	9.7982
Solyc01g066880.3.1	12.992	25.1883	7.4588	12.7927	27.2348	15.7325	8.1118	4.6101	3.1681	5.3743	4.4582	3.3012	5.9771	10.0238
Solyc01g066890.2.1	0	0	0	0	0	0	0	0	0	0	0	0	0	0
Solyc01g066895.1.1	0	0	0	0	0	0	0	0	0	0	0	0	0	0
Solyc01g066900.4.1	3.467	5.8461	3.0481	4.2036	4.8479	3.3519	2.4605	0.4155	4.4417	2.5095	3.2647	0.5966	1.4998	1.9763
Solyc01g066905.1.1	0	0	0	0	0	0	0	0	0	0	0	0	0	0
Solyc01g066910.3.1	0	3.4575	4.902	3.9962	0	0	22.8559	16.8226	22.6203	4.0897	18.8007	13.2587	6.8743	5.3023
Solyc01g066915.1.1	0	0	0	0	0	0	0	0	0	0	0	0	0	0
Solyc01g066940.3.1	1.2479	5.39	2.5433	1.627	3.0008	1.3405	1.7306	1.1829	0.6818	1.3075	1.9767	1.09	1.7941	1.4853
Solyc01g066950.1.1	0	0	0	0	0	0	0	0	0	0	0	0	0	0
Solyc01g066970.2.1	0	0	0	0	0	0	0	0	0	0	0	0	0	0
Solyc01g066980.3.1	2.087	0	0	0	0.7071	0	0	0.2992	0.2666	0	0.3617	0.625	0.3086	0
Solyc01g066990.1.1	12.2897	14.3764	5.6444	7.806	10.2559	22.003	3.03	1.3705	6.9185	3.4338	4.9702	0	8.4809	0.848
Solyc01g067000.4.1	63.575	50.8093	35.9923	37.752	41.9352	47.7891	40.5703	12.6703	26.2456	40.4857	28.6023	14.5069	31.9595	58.936
Solyc01g067005.1.1	0	0	0	0	0	0	0	0	0	0	0	0	0	0
Solyc01g067010.3.1	37.7101	26.1549	30.3459	32.8874	27.4968	33.9946	13.7508	4.7311	13.5551	12.0135	11.7473	13.2198	16.4842	9.9683
Solyc01g067020.4.1	12.2627	0.784	0.792	0.2731	5.4055	7.4097	3.5675	1.1741	2.0558	3.8473	2.0555	1.2261	3.5909	7.5149
Solyc01g067030.2.1	3.3907	0	1.2129	2.0011	2.3198	1.1347	0.5581	1.7016	1.5158	0.7027	0.5538	2.3921	1.0799	0.0607
Solyc01g067040.2.1	0	0	0	0	0	0	0	0	0	0.0537	0	0	0.1031	0
Solyc01g067045.1.1	0	0	0	0	0	0	0	0	0	0	0	0	0	0
Solyc01g067070.3.1	5.2196	9.4761	3.7935	3.6499	4.8974	2.7172	8.3454	5.5266	7.1285	5.9341	9.4991	6.5831	6.6794	11.3535
Solyc01g067080.3.1	1.1973	1.6363	1.2815	0.7333	1.0396	0.7958	2.3382	6.0731	2.8866	3.6406	4.5267	5.5465	4.1165	2.2903
Solyc01g067090.4.1	1.5332	3.7639	3.2018	2.7966	4.1289	1.7602	1.9744	2.0518	1.7421	1.2048	3.1003	2.3771	2.4137	1.5472
Solyc01g067100.4.1	12.1483	15.2969	12.0117	10.3822	17.9244	10.8182	18.0677	46.5441	21.0832	24.216	29.3069	46.6813	32.9832	16.5228
Solyc01g067120.4.1	61.0652	27.8435	22.6786	25.7236	44.0001	50.4273	9.524	2.5636	12.9811	4.3463	5.0561	1.6204	6.8185	17.0926
Solyc01g067130.4.1	0	0	0	0	0	0	0	0	0	0	0	0	0	0
Solyc01g067140.2.1	0	0	0	0	0	0	0	0	0	0	0	0	0	0
Solyc01g067145.1.1	0	0	0	0	0	0	0	0	0	0	0	0	0	0
Solyc01g067150.1.1	0	0	0	0	0	0	0	0	0	0	0	0	0	0
Solyc01g067160.4.1	0	0	0.206	0.1543	0.1013	0.1377	0	0	0	0	0	0.0597	0	0.0531
Solyc01g067170.1.1	0	0	0	0	0	0	0	0	0	0	0	0	0	0
Solyc01g067173.1.1	0	0	0	0	0	0	0	0	0	0	0	0	0	0
Solyc01g067177.1.1	0	0	1.7355	3.0316	0	0	0	1.1237	0	1.2066	3.3959	0.8801	2.0281	1.0429
Solyc01g067190.1.1	1.995	0	0	1.029	0.169	0	0	0	0	0	0.5187	0	0	0
Solyc01g067200.1.1	0.2833	0.1721	0	0.1023	0.0168	0	0	0.0142	0	0	0.1375	0	0.0587	0.0264
Solyc01g067210.4.1	0.368	0	0.2766	0.1208	0.1785	0.0162	0.2863	0.235	0	0.1442	0.5885	0.298	0.3463	0.2493
Solyc01g067220.1.1	0.1743	0	0.2401	0.4195	0.6201	0	0	0	0	0	0.7049	0.0609	0	0
Solyc01g067230.4.1	1.2655	0	0.5605	0.4351	0.3573	0	0.1146	0.0605	0	0	1.0967	0.5053	0	0
Solyc01g067250.3.1	6.0097	6.9487	4.4894	3.2677	4.8085	4.2701	5.5773	0.7267	2.8485	0.9364	4.2167	1.4419	1.424	0.5396
Solyc01g067255.1.1	0.1607	0.1802	0.1149	0.5912	0.3371	0.0478	0.4936	0.3721	0.1547	0.5594	0.8997	0.5441	0.9978	0.2418
Solyc01g067270.4.1	7.4759	3.6158	3.5153	4.0433	9.0064	6.9696	3.47	2.0247	1.6622	1.7264	2.2796	2.1041	2.9275	1.6396
Solyc01g067280.3.1	20.3775	36.3827	27.053	28.1456	36.0333	31.9701	22.8264	25.3292	21.8507	23.8363	31.1023	19.9145	29.8008	27.29
Solyc01g067290.3.1	98.2028	34.7531	82.6574	79.2053	54.6286	93.1922	35.3673	17.5799	32.1565	11.9549	23.5885	22.2752	24.7181	27.301
Solyc01g067295.1.1	444.627	3362.19	1462.87	3770.7	617.784	66.384	366.734	122.921	644.222	135.866	488.786	78.1051	252.377	1876.01
Solyc01g067300.3.1	0.8069	2.7599	0.5486	2.9514	1.7123	0.739	0.3836	0.6607	0	0.5492	1.0305	0.3116	0.7473	0.8307
Solyc01g067320.1.1	0	0	0	0	0	0	0	0	0	0	0	0	0	0
Solyc01g067330.3.1	2.3555	2.3999	1.4919	2.2633	4.5055	0	0.8671	0	0	0.1638	0.6453	0.0796	0.3146	1.5571
Solyc01g067340.3.1	0	0	0	0	0	0	0	0	0	0	0	0	0	0
[truncated: 32,076 more rows]
